# Supplementary material for: Quantitative proteomics analysis of an ethanol- and a lactate-producing mutant strain of Synechocystis sp. PCC6803
Source: Biotechnol Biofuels. 2015 Aug 5;8:111. doi: 10.1186/s13068-015-0294-z (PMC4526308; doi:10.1186/s13068-015-0294-z)
Supplement: Additional file 1: — Table S1. Strains used in this study. Table S2. A total of 1039 normalized protein 14N/15N isotopic ratios including their mascot scores from 3 biological replicates quantified in Synechocystis sp. PCC6803 wild-type (WT) strain, ethanol-forming strain (SAA012) and lactic acid-forming strain (SAW041). Table S3. List of primers used in RT-qPCR. Table S4. List of proteins quantified in SAA012 that were signifcantly changed and its p-value from z-test. Table S5. List of proteins quantified in SAW041 that were signifcantly changed and its p-value from z-test. Table S6. Results of KEGG pathway enrichment analyses of the significantly altered proteins quantified in the ethanol-producing strain (a) and the lactic acid-producing strain (b). [file 13068_2015_294_MOESM1_ESM.xlsx]

## Sheet: Table S1
Table S1. Strains used in this study
Strain	Description
Wild-type Synechocystis sp. PCC6803	Provided by D. Bhaya (Stanford)
Ethanol-forming Synechocystis sp. PCC6803 (SAA012)	Provided by Dr. Angermayr SA
	PpsbA2::psbA2s::pdc::adhII::Kmr
	PDC and ADHII of Z. mobilis
Lactic acid-forming Synechocystis sp. PCC6803 (SAW041)	Provided by Dr. van der Woude AD
	Ptrc2::pk:: Ptrc2::ldh::Kmr containing pDF-LDH
	Codon optimized PK of Enterococcus faecalis strain ATCC 700802 / V583
	Codon optimized LDH of Lactococcus lactis subsp. cremoris (strain MG1363)
	Plasmid
	Codon optimized LDH of Lactococcus lactis subsp. cremoris (strain MG1363) driven by Ptrc

## Sheet: Table S2
Table S2. A total of 1039 normalized protein 14N/15N isotopic ratios (i.e. l/h) including mascot scores from 3 biological replicates quantified in Synechocystis sp. PCC6803 wild-type strain (WT), ethanol-forming strain (SAA012) and lactic acid-forming strain (SAW041).
					WT-1		WT-2		WT-3		SAA012-1		SAA012-2		SAA012-3		SAW041-1		SAW041-2		SAW041-3	SAA012	SAW041
	ID	Protein name	Mass	MascotScore	l/h	MascotScore	l/h	MascotScore	l/h	MascotScore	l/h	MascotScore	l/h	MascotScore	l/h	MascotScore	l/h	MascotScore	l/h	MascotScore	l/h	p-values from ztest	p-values from ztest
1	sw|Q54714|PHCB_SYNY3	C-phycocyanin beta chain OS=Synechocystis sp. (strain PCC 6803 / Kazusa) GN=cpcB PE=1 SV=2	18286	7793	1.04379	5420	1.08476	8054	1.03484	24081	0.677875	3273	0.683494	11249	0.553447	3090	0.445879	3164	0.430131	10212	0.276498	4.08322e-09	2.45745e-23
2	sw|Q54715|PHCA_SYNY3	C-phycocyanin alpha chain OS=Synechocystis sp. (strain PCC 6803 / Kazusa) GN=cpcA PE=1 SV=1	17690	6311	0.942551	2923	1.04764	8359	1.04188	34190	0.617601	1408	0.640299	397	0.550301	1574	0.359058	1739	0.355008	3011	0.271045	1.11654e-10	2.06737e-27
3	sw|Q05972|CH601_SYNY3	60 kDa chaperonin 1 OS=Synechocystis sp. (strain PCC 6803 / Kazusa) GN=groL1 PE=1 SV=4	57731	5621	1.13381	6173	1.15178	6378	1.00882	9011	0.477044	1542	0.535119	979	0.457381	4355	0.866692	4335	0.853859	8276	0.8702	1.46699e-16	0.0231859
4	sw|Q55544|APCE_SYNY3	Phycobiliprotein ApcE OS=Synechocystis sp. (strain PCC 6803 / Kazusa) GN=apcE PE=1 SV=1	100405	5119	0.968747	4785	0.989173	6758	0.955216	11317	0.873391	2261	0.858297	7244	0.855993	4234	0.513787	2471	0.519294	7812	0.419892	0.0222102	6.96208e-17
5	sw|P74227|EFTU_SYNY3	Elongation factor Tu OS=Synechocystis sp. (strain PCC 6803 / Kazusa) GN=tuf PE=1 SV=1	43763	4969	1.08223	2555	1.13838	6498	1.07751	13573	1.11083	854	1.10448	1679	1.05692	2319	0.654235	2191	0.745649	5204	0.670353	0.170783	4.40365e-07
6	sw|P73203|PYR1_SYNY3	Phycobilisome 32.1 kDa linker polypeptide, phycocyanin-associated, rod 1 OS=Synechocystis sp. (strain PCC 6803 / Kazusa) GN=cpcC1 PE=1 SV=3	32501	4864	0.968443	2645	1.00938	8956	0.960018	7504	0.717061	1266	0.711238	4648	0.625636	2091	0.438055	1395	0.394417	5011	0.278571	2.78125e-07	2.58913e-24
7	sw|P27179|ATPA_SYNY3	ATP synthase subunit alpha OS=Synechocystis sp. (strain PCC 6803 / Kazusa) GN=atpA PE=3 SV=1	54046	4700	1.09133	4743	1.01846	3977	0.981908	6962	0.90577	1239	0.907814	828	0.890143	4223	0.764907	3676	0.760755	4450	0.751997	0.0955337	8.05693e-05
8	sw|P54205|RBL_SYNY3	Ribulose bisphosphate carboxylase large chain OS=Synechocystis sp. (strain PCC 6803 / Kazusa) GN=cbbL PE=1 SV=1	53084	3757	1.06402	4777	1.00722	4003	1.00011	7729	1.44541	2303	1.36699	861	1.48727	4262	0.864413	3072	0.884236	5541	0.85023	6.99851e-12	0.0259517
9	sw|P26527|ATPB_SYNY3	ATP synthase subunit beta OS=Synechocystis sp. (strain PCC 6803 / Kazusa) GN=atpD PE=3 SV=1	51758	3421	1.0974	2362	1.00124	3158	0.966272	8354	0.935658	777	0.985953	888	0.981027	1764	0.793012	1648	0.818473	6393	0.750768	0.545548	0.000481481
10	sw|P73204|PYR2_SYNY3	Phycobilisome 32.1 kDa linker polypeptide, phycocyanin-associated, rod 2 OS=Synechocystis sp. (strain PCC 6803 / Kazusa) GN=cpcC2 PE=1 SV=1	30779	3149	0.997876	3653	0.925964	5124	0.925396	4614	0.404483	1732	0.433363	3363	0.396298	1686	0.226738	1849	0.222414	3569	0.158986	1.79066e-21	7.53121e-38
11	tr|P73093|P73093_SYNY3	Phycobilisome rod-core linker polypeptide CpcG OS=Synechocystis sp. (strain PCC 6803 / Kazusa) GN=cpcG PE=4 SV=1	27432	2674	0.897947	2616	0.887503	5285	0.905182	4974	0.788875	1175	0.802634	5012	0.772328	1818	0.452184	1545	0.428243	4296	0.419355	0.000496953	4.91224e-20
12	sw|P80505|G3P2_SYNY3	Glyceraldehyde-3-phosphate dehydrogenase 2 OS=Synechocystis sp. (strain PCC 6803 / Kazusa) GN=gap2 PE=1 SV=3	36775	2560	1.07009	1886	0.981439	2930	0.996985	4581	0.871731	747	0.815013	744	0.924942	1409	0.805165	905	0.80665	2155	0.799539	0.0308866	0.00124406
13	sw|Q01952|PHAB_SYNY3	Allophycocyanin beta chain OS=Synechocystis sp. (strain PCC 6803 / Kazusa) GN=apcB PE=1 SV=1	17319	2491	1.07515	3536	0.998041	3677	1.02234	10316	0.90577	2415	0.835206	816	0.79019	2166	0.49662	1971	0.518473	2103	0.492704	0.00963612	7.95825e-16
14	sw|P29254|PSAA_SYNY3	Photosystem I P700 chlorophyll a apoprotein A1 OS=Synechocystis sp. (strain PCC 6803 / Kazusa) GN=psaA PE=1 SV=1	83124	2203	0.928897	3775	0.96721	3426	0.931986	6032	0.926526	1729	0.964004	3807	0.975474	3067	0.675199	2218	0.767488	5880	0.652458	0.423639	8.76201e-07
15	tr|P73282|P73282_SYNY3	Transketolase OS=Synechocystis sp. (strain PCC 6803 / Kazusa) GN=tktA PE=4 SV=1	72022	2200	1.06099	3661	0.939988	3431	0.903618	5832	1.0577	1260	1.03687	4834	1.05137	2560	0.701025	2081	0.65821	5449	0.650614	0.486975	7.73626e-08
16	sw|P74421|PGK_SYNY3	Phosphoglycerate kinase OS=Synechocystis sp. (strain PCC 6803 / Kazusa) GN=pgk PE=3 SV=2	42043	2157	1.0529	2483	0.962879	3097	0.911771	5329	1.45122	1086	1.39245	410	1.45581	1504	0.614432	1482	0.71289	2723	0.587942	7.04956e-12	4.1426e-09
17	sw|Q01951|PHAA_SYNY3	Allophycocyanin alpha chain OS=Synechocystis sp. (strain PCC 6803 / Kazusa) GN=apcA PE=1 SV=3	17458	1968	1.06099	2038	1.07135	2952	1.05327	5578	0.857617	2160	0.915716	2164	0.764553	1617	0.464793	1920	0.463547	1693	0.413825	0.0106884	3.9078e-19
18	sw|P22034|CH602_SYNY3	60 kDa chaperonin 2 OS=Synechocystis sp. (strain PCC 6803 / Kazusa) GN=groL2 PE=1 SV=4	57739	1867	1.07717	2702	1.02495	2142	1.05227	4481	0.709672	939	0.71036	171	0.690514	2729	1.18952	2259	1.27997	3308	1.29032	1.32932e-06	7.06651e-05
19	tr|P73409|P73409_SYNY3	Slr1841 protein OS=Synechocystis sp. (strain PCC 6803 / Kazusa) GN=slr1841 PE=4 SV=1	67673	1682	1.12066	1484	1.24562	1818	0.924503	5206	1.11	450	1.35206	224	0.995835	1356	0.885682	1370	0.966338	2200	0.949309	0.018204	0.251971
20	sw|P09193|PSBC_SYNY3	Photosystem II 44 kDa reaction center protein OS=Synechocystis sp. (strain PCC 6803 / Kazusa) GN=psbC PE=1 SV=3	50385	1652	0.980783	1650	0.939988	1627	0.92495	4217	0.929016	717	0.914838	2035	0.877464	1950	1.04975	935	1.00246	3067	0.923195	0.115732	0.829196
21	tr|P73103|P73103_SYNY3	Slr1908 protein OS=Synechocystis sp. (strain PCC 6803 / Kazusa) GN=slr1908 PE=4 SV=1	64585	1535	0.972287	1504	1.24768	1735	1.02948	4035	0.761229	445	0.677173			1238	0.60395	1280	0.672085	1634	0.610061	0.000181984	1.59763e-09
22	sw|P29255|PSAB_SYNY3	Photosystem I P700 chlorophyll a apoprotein A2 OS=Synechocystis sp. (strain PCC 6803 / Kazusa) GN=psaB PE=1 SV=4	81354	1504	0.987155	2744	0.914209	1937	1.05886	3633	1.04525	1297	0.913082	1648	0.942156	2182	0.716521	1657	0.677997	2403	0.567896	0.537932	1.83847e-08
23	tr|Q55662|Q55662_SYNY3	ATP-dependent Clp protease regulatory subunit OS=Synechocystis sp. (strain PCC 6803 / Kazusa) GN=clpC PE=3 SV=1	91175	1378	1.02458	1647	1.01485	1548	0.93824	2525	0.987132	592	0.935909	963	0.968996	1553	0.975313	908	0.975369	2045	1.00614	0.508566	0.752764
24	sw|P29107|ILVC_SYNY3	Ketol-acid reductoisomerase OS=Synechocystis sp. (strain PCC 6803 / Kazusa) GN=ilvC PE=1 SV=3	35913	1348	1.04784	508	0.966591	1875	0.951418	2441	0.862599	400	0.872871	1194	0.820546	552	0.857577	352	0.934319	1845	0.754839	0.0140536	0.012229
25	sw|Q55664|ALF2_SYNY3	Fructose-bisphosphate aldolase class 2 OS=Synechocystis sp. (strain PCC 6803 / Kazusa) GN=fbaA PE=1 SV=3	39119	1291	1.01244	1718	0.985048	2493	0.911883	2986	1.07098	785	1.1115	1484	1.10967	1293	0.779339	1148	0.819869	4045	0.78725	0.139909	0.000775029
26	sw|P77965|RPOB_SYNY3	DNA-directed RNA polymerase subunit beta OS=Synechocystis sp. (strain PCC 6803 / Kazusa) GN=rpoB PE=3 SV=1	123516	1276	1.00546	1327	1.01918	3105	0.994416	1514	0.704193	375	0.723354	2239	0.602776	1814	0.919104	863	0.904762	3560	0.919355	1.41092e-07	0.145405
27	sw|P77972|ENO_SYNY3	Enolase OS=Synechocystis sp. (strain PCC 6803 / Kazusa) GN=eno PE=3 SV=1	46557	1197	1.07616	563	1.03217	1301	0.921599	2903	1.14736	220	1.06321			385	0.683403	390	0.743596	1620	0.65553	0.190651	6.19722e-07
28	sw|P74102|OCP_SYNY3	Orange carotenoid-binding protein OS=Synechocystis sp. (strain PCC 6803 / Kazusa) GN=slr1963 PE=1 SV=1	34808	1159	1.03975	844	1.07342	1287	0.890105	2989	1.1922	462	1.24407	721	1.25683	651	1.08621	519	1.08128	1332	1.04455	0.000297234	0.294546
29	sw|P73314|RS3_SYNY3	30S ribosomal protein S3 OS=Synechocystis sp. (strain PCC 6803 / Kazusa) GN=rpsC PE=1 SV=3	27188	1141	1.03773	700	1.0363	1151	1.10409	1009	0.63545	366	0.72309	872	0.680888	591	0.953285	400	0.940887	1035	1.00614	1.83639e-07	0.537338
30	sw|P77961|GLNA_SYNY3	Glutamine synthetase OS=Synechocystis sp. (strain PCC 6803 / Kazusa) GN=glnA PE=1 SV=2	53448	1140	1.0175	1129	1.01134	2235	0.964373	3733	0.86924	291	0.881475	39	0.886719	941	0.916065	921	0.985222	3386	1.07988	0.0432798	0.853226
31	sw|P05429|PSBB_SYNY3	Photosystem II CP47 chlorophyll apoprotein OS=Synechocystis sp. (strain PCC 6803 / Kazusa) GN=psbB PE=3 SV=1	55924	1138	0.903611	1774	0.969788	1619	0.877708	3947	0.935658	573	0.781651	2586	0.900879	1551	1.0414	1033	1.04762	4330	1.03456	0.0336866	0.564825
32	sw|Q55318|FENR_SYNY3	Ferredoxin--NADP reductase OS=Synechocystis sp. (strain PCC 6803 / Kazusa) GN=petH PE=1 SV=2	46558	1137	1.03368	1507	1.01619	1942	0.975988	3775	0.996264	668	1.00966	583	1.03286	1249	0.769464	662	0.798604	2302	0.723349	0.902323	0.000109188
33	sw|P22358|DNAK2_SYNY3	Chaperone protein dnaK2 OS=Synechocystis sp. (strain PCC 6803 / Kazusa) GN=dnaK2 PE=2 SV=1	67801	1111	1.07009	1632	1.10023	1245	1.00726	3197	0.691324	535	0.657682	1582	0.631837	1010	0.879605	1025	0.87931	2823	0.851767	3.237e-08	0.0304724
34	sw|P16033|PSBA2_SYNY3	Photosystem Q(B) protein 2 OS=Synechocystis sp. (strain PCC 6803 / Kazusa) GN=psbA2 PE=1 SV=1	39924	1079	0.869424	997	0.956177	2311	0.834041	2037	0.936488	659	0.876032	2739	0.806293	1225	0.977592	768	1.00493	2802	0.764747	0.033967	0.151472
35	sw|P73334|RPOC2_SYNY3	DNA-directed RNA polymerase subunit beta' OS=Synechocystis sp. (strain PCC 6803 / Kazusa) GN=rpoC2 PE=3 SV=1	145315	1065	1.02862	1182	1.04764	3283	0.916909	1335	0.693068	485	0.743635	2228	0.666821	1985	0.961641	798	0.901478	2426	0.887865	1.10012e-06	0.157218
36	tr|P72758|P72758_SYNY3	Carbon dioxide concentrating mechanism protein CcmM OS=Synechocystis sp. (strain PCC 6803 / Kazusa) GN=ccmM PE=1 SV=1	73589	1006	1.09437	1572	1.04455	2725	1.02312	4675	1.49191	544	1.3784	1402	1.51967	1469	1.04368	818	1.07307	4037	1.09831	2.13588e-13	0.287188
37	sw|P74071|RS2_SYNY3	30S ribosomal protein S2 OS=Synechocystis sp. (strain PCC 6803 / Kazusa) GN=rpsB PE=3 SV=1	30302	909	1.02862	598	0.962673	2001	0.996985	1090	0.65521	396	0.686479	1290	0.619065	642	0.995822	511	1.03284	2334	0.991551	1.74638e-08	0.981189
38	tr|P73348|P73348_SYNY3	Rehydrin OS=Synechocystis sp. (strain PCC 6803 / Kazusa) GN=slr1198 PE=1 SV=1	23716	865	1.05087	654	0.93277	1925	0.933326	1907	1.08676	835	1.1791	1786	1.04674	950	1.00874	1009	1.04351	1535	0.996928	0.112892	0.858504
39	tr|P74390|P74390_SYNY3	Negative aliphatic amidase regulator OS=Synechocystis sp. (strain PCC 6803 / Kazusa) GN=amiC PE=4 SV=1	48557	865	0.910489	567	0.971025	1709	0.894349	3374	0.749689	112	0.684021	40	0.705044	223	0.524269	301	0.609934	1912	0.501229	2.8044e-06	1.66721e-13
40	sw|P26287|CYF_SYNY3	Apocytochrome f OS=Synechocystis sp. (strain PCC 6803 / Kazusa) GN=petA PE=3 SV=1	35323	852	0.980682	313	0.901011	927	0.986822	1337	1.08759	212	0.880597	656	1.06247	361	0.818838	214	0.83908	813	0.755684	0.936752	0.0012973
41	sw|P37101|KPPR_SYNY3	Phosphoribulokinase OS=Synechocystis sp. (strain PCC 6803 / Kazusa) GN=prk PE=2 SV=1	38117	787	0.997977	568	0.976696	1698	1.00547	2505	0.699709	180	0.812906	167	0.798149	389	0.859856	456	0.799507	2063	0.845622	0.000165969	0.00636302
42	sw|Q55013|CY550_SYNY3	Cytochrome c-550 OS=Synechocystis sp. (strain PCC 6803 / Kazusa) GN=psbV PE=1 SV=2	17987	760	1.05998	469	1.15591	2026	0.921264	2994	0.800498	207	0.955224	835	0.726701	520	1.01785	503	1.10427	1575	0.917051	0.00438598	0.900658
43	sw|P74177|RPOC1_SYNY3	DNA-directed RNA polymerase subunit gamma OS=Synechocystis sp. (strain PCC 6803 / Kazusa) GN=rpoC1 PE=3 SV=1	71504	754	1.03975	1291	1.0961	747	0.963145	1395	0.713325	341	0.722915	470	0.661823	822	0.861375	827	0.958128	1220	0.963902	9.48689e-07	0.214489
44	sw|P09192|PSBD_SYNY3	Photosystem II D2 protein OS=Synechocystis sp. (strain PCC 6803 / Kazusa) GN=psbD PE=3 SV=2	39581	716	0.905533	662	0.926892	1410	0.871231	2512	0.956413	403	0.992976	1523	0.978251	827	1.22902	507	1.08785	1890	1.02151	0.637716	0.0848929
45	sw|P72761|CCMK2_SYNY3	Carbon dioxide-concentrating mechanism protein CcmK homolog 2 OS=Synechocystis sp. (strain PCC 6803 / Kazusa) GN=ccmK2 PE=1 SV=3	11128	687	1.05998	438	1.12704	1131	1.0765	490	1.50353	514	1.30114			439	1.18952	320	1.20443	783	1.21582	2.04592e-07	0.00151058
46	tr|P74729|P74729_SYNY3	HrEpiB OS=Synechocystis sp. (strain PCC 6803 / Kazusa) GN=sll0576 PE=4 SV=1	35328	670	1.05087	342	1.0131	1811	1.03987	1335	0.686675	108	0.73187	820	0.680796	402	0.914546	169	0.914614	916	0.870968	9.82218e-07	0.091771
47	sw|P28371|EFG1_SYNY3	Elongation factor G 1 OS=Synechocystis sp. (strain PCC 6803 / Kazusa) GN=fusA PE=1 SV=2	76987	650	1.11662	988	1.02537	1521	1.02859	2401	0.885845	348	0.901668	2911	0.864692	1202	0.785416	589	0.768719	3485	0.828725	0.0521246	0.000722802
48	sw|P74008|SAHH_SYNY3	Adenosylhomocysteinase OS=Synechocystis sp. (strain PCC 6803 / Kazusa) GN=ahcY PE=3 SV=1	46527	635	0.993122	665	0.997216	713	0.895689	1864	0.833541	400	0.874539	42	0.844331	539	0.578428	523	0.579885	1560	0.549309	0.0133183	2.79836e-12
49	sw|P19569|PSAD_SYNY3	Photosystem I reaction center subunit II OS=Synechocystis sp. (strain PCC 6803 / Kazusa) GN=psaD PE=1 SV=2	15691	630	1.04379	675	0.957311	1152	0.973866	867	1.06766	345	0.885865	263	0.940305	218	0.704064	212	0.736782	1012	0.644316	0.514741	6.66414e-07
50	sw|P73922|FBSB_SYNY3	D-fructose 1,6-bisphosphatase class 2/sedoheptulose 1,7-bisphosphatase OS=Synechocystis sp. (strain PCC 6803 / Kazusa) GN=slr2094 PE=1 SV=1	37564	629	1.01102	1377	0.930914	1900	1.00514	2569	1.0743	455	1.07726	72	1.09394	551	0.724649	598	0.622824	1971	0.638633	0.219847	3.79789e-08
51	sw|P74070|EFTS_SYNY3	Elongation factor Ts OS=Synechocystis sp. (strain PCC 6803 / Kazusa) GN=tsf PE=1 SV=3	24387	608	1.03368	386	1.08785	1174	0.96482	1257	0.731507	188	0.791045	1102	0.750486	349	0.846183	266	0.858785	940	0.897081	7.26651e-05	0.0271048
52	tr|P74281|P74281_SYNY3	Soluble hydrogenase 42 kD subunit OS=Synechocystis sp. (strain PCC 6803 / Kazusa) GN=sll1559 PE=3 SV=1	40856	601	1.14291	545	1.07342	982	1.04255	1069	1.12163	261	1.10711	102	1.13929	689	0.812761	550	0.821839	914	0.791091	0.0599206	0.00162153
53	sw|P54691|ILVE_SYNY3	Probable branched-chain-amino-acid aminotransferase OS=Synechocystis sp. (strain PCC 6803 / Kazusa) GN=ilvE PE=3 SV=1	34101	580	0.94781	405	1.06311	1009	1.02379	880	0.985471	198	0.956102	575	1.12448	336	1.41588	176	1.27668	915	1.4063	0.788378	7.24996e-09
54	tr|P74702|P74702_SYNY3	Heat shock protein OS=Synechocystis sp. (strain PCC 6803 / Kazusa) GN=htpG PE=3 SV=1	75325	580	1.04683	626	1.01928	679	1.02021	1045	0.648734	106	0.771554	552	0.637853	735	0.742803	190	0.693186	1055	0.73894	3.13351e-07	7.07482e-06
55	sw|Q55700|FTSH2_SYNY3	ATP-dependent zinc metalloprotease FtsH 2 OS=Synechocystis sp. (strain PCC 6803 / Kazusa) GN=ftsH2 PE=1 SV=1	68510	562	1.04582	831	1.0299	712	0.878602	1315	0.938979	484	0.884987	106	0.803517	662	0.904671	696	0.820115	654	0.911674	0.0380648	0.0427443
56	sw|P55038|GLTS_SYNY3	Ferredoxin-dependent glutamate synthase 2 OS=Synechocystis sp. (strain PCC 6803 / Kazusa) GN=gltS PE=1 SV=2	170533	554	0.944068	690	0.931429	1405	0.980344	439	0.836862	189	0.921861	1319	0.834336	857	0.61428	271	0.611494	1318	0.574962	0.023944	8.57603e-11
57	sw|P72871|METK_SYNY3	S-adenosylmethionine synthase OS=Synechocystis sp. (strain PCC 6803 / Kazusa) GN=metK PE=3 SV=2	46123	549	1.10448	581	0.974118	830	0.900156	1500	0.711416	218	0.815979			499	0.854539	486	0.877668	1155	0.833333	0.00157434	0.0161718
58	sw|P73821|SERA_SYNY3	D-3-phosphoglycerate dehydrogenase OS=Synechocystis sp. (strain PCC 6803 / Kazusa) GN=serA PE=3 SV=1	59356	548	0.996258	717	0.957414	796	0.901161	1491	0.946451	293	1.07638			610	0.881124	463	0.827586	1006	0.788018	0.935867	0.00556167
59	sw|P17253|ATPG_SYNY3	ATP synthase gamma chain OS=Synechocystis sp. (strain PCC 6803 / Kazusa) GN=atpG PE=3 SV=1	34641	547	0.932841	615	0.896783	1226	1.10018	1207	0.98298	461	0.913082	500	0.838223	526	0.764147	332	0.604023	971	0.657296	0.132663	1.22478e-07
60	sw|Q55756|CARB_SYNY3	Carbamoyl-phosphate synthase large chain OS=Synechocystis sp. (strain PCC 6803 / Kazusa) GN=carB PE=3 SV=2	119640	534	0.93274	532	0.99701	1297	0.922939	634	1.01868	209	1.0518	476	1.09764	1004	0.934295	320	0.992611	728	0.942396	0.415875	0.433921
61	tr|P74625|P74625_SYNY3	Phycobilisome rod-core linker polypeptide CpcG OS=Synechocystis sp. (strain PCC 6803 / Kazusa) GN=cpcG PE=4 SV=1	28562	517	0.821685	374	0.858734	927	0.951195	882	0.200083	222	0.226602	781	0.204257	579	0.223547	427	0.217241	682	0.163287	3.61458e-37	5.68684e-38
62	sw|P52415|GLGC_SYNY3	Glucose-1-phosphate adenylyltransferase OS=Synechocystis sp. (strain PCC 6803 / Kazusa) GN=glgC PE=1 SV=2	49677	510	1.08324	585	1.0232	1003	0.957896	1518	1.05687	70	1.0439	70	1.22536	655	1.0695	448	1.11494	1045	1.07757	0.0974029	0.188461
63	tr|P73597|P73597_SYNY3	Sll1306 protein OS=Synechocystis sp. (strain PCC 6803 / Kazusa) GN=sll1306 PE=4 SV=1	38246	506	0.997876	342	0.955352	428	1.04054	350	0.586467	178	0.65619	423	0.65192	439	0.817319	252	0.91133	434	0.936252	2.11278e-09	0.0608902
64	sw|P73452|NRTA_SYNY3	Nitrate transport protein NrtA OS=Synechocystis sp. (strain PCC 6803 / Kazusa) GN=nrtA PE=1 SV=1	49163	492	0.905027	486	0.99072	769	0.931651	1678	0.98132	185	1			309	0.932017	242	0.825944	602	0.849462	0.84844	0.0291612
65	tr|P72700|P72700_SYNY3	Slr0244 protein OS=Synechocystis sp. (strain PCC 6803 / Kazusa) GN=slr0244 PE=4 SV=1	31413	491	0.908263	186	0.892143	1076	1.04065	955	0.966376	168	1.08692	540	1.03656	335	0.887201	266	0.866995	604	0.823349	0.692446	0.0192376
66	sw|P10549|PSBO_SYNY3	Photosystem II manganese-stabilizing polypeptide OS=Synechocystis sp. (strain PCC 6803 / Kazusa) GN=psbO PE=3 SV=1	30064	487	0.921513	388	0.861312	830	0.974425	916	1.10419	205	1.11853	234	1.04211	333	1.04899	324	0.988506	341	1.00614	0.183467	0.881772
67	sw|Q55511|TIG_SYNY3	Trigger factor OS=Synechocystis sp. (strain PCC 6803 / Kazusa) GN=tig PE=3 SV=1	52692	486	1.04278	634	1.09404	747	1.06846	1288	0.836862	198	0.858472	34	0.861823	414	1.10065	538	1.05747	799	1.19816	0.0142939	0.0689721
68	sw|P37277|PSAL_SYNY3	Photosystem I reaction center subunit XI OS=Synechocystis sp. (strain PCC 6803 / Kazusa) GN=psaL PE=3 SV=1	16613	476	0.945079	347	0.925861	566	0.97476	252	0.948941	114	0.875241	115	0.737251	178	0.802127	142	0.690805	975	0.556221	0.0152265	2.42707e-07
69	sw|P73530|RS1A_SYNY3	30S ribosomal protein S1 homolog A OS=Synechocystis sp. (strain PCC 6803 / Kazusa) GN=rps1A PE=3 SV=1	36547	474	0.974613	781	1.03939	496	0.91769	943	0.61428	375	0.676822	40	0.69727	673	0.846943	433	0.866995	615	0.869432	4.06739e-08	0.0209002
70	tr|P74490|P74490_SYNY3	Pyruvate dehydrogenase E1 component, alpha subunit OS=Synechocystis sp. (strain PCC 6803 / Kazusa) GN=slr1934 PE=4 SV=1	38419	452	0.890058	154	0.909053	692	0.965825	784	0.94313	107	1.02107	313	0.991208	253	0.897076	61	0.790558	731	0.963134	0.747018	0.0512021
71	sw|P54899|ARGC_SYNY3	N-acetyl-gamma-glutamyl-phosphate reductase OS=Synechocystis sp. (strain PCC 6803 / Kazusa) GN=argC PE=3 SV=1	38584	443	0.972489	330	0.984636	1087	1.0172	654	1.12329	120	1.1273	88	1.04674	255	1.01481	212	1.08949	1180	1.08602	0.132643	0.351231
72	tr|P73704|P73704_SYNY3	General secretion pathway protein G OS=Synechocystis sp. (strain PCC 6803 / Kazusa) GN=hofG PE=4 SV=1	17677	434	0.809548	437	0.906166	512	0.756533	1408	0.963885	350	1.10448	1042	1.18464	424	1.14926	448	1.078	629	1.25346	0.205164	0.0130179
73	sw|P55037|GLTB_SYNY3	Ferredoxin-dependent glutamate synthase 1 OS=Synechocystis sp. (strain PCC 6803 / Kazusa) GN=gltB PE=1 SV=1	170048	427	0.937696	530	0.963704	1609	0.845879	413	0.861768	113	0.907814	1648	0.93105	784	0.780858	308	0.763711	1462	0.736329	0.0922913	8.65856e-05
74	sw|P74518|LRTA_SYNY3	Light-repressed protein A homolog OS=Synechocystis sp. (strain PCC 6803 / Kazusa) GN=lrtA PE=3 SV=1	21881	424	1.02357	148	1.00495	1691	1.07014	1356	0.748028	194	0.577261	1482	0.702638	593	1.24801	383	1.13136	1719	1.31567	1.31588e-07	0.000285546
75	sw|P72659|PNP_SYNY3	Polyribonucleotide nucleotidyltransferase OS=Synechocystis sp. (strain PCC 6803 / Kazusa) GN=pnp PE=3 SV=1	77954	412	1.08627	729	1.04558	1032	1.03663	2048	0.852636	189	0.840299	761	0.87515	650	1.02241	372	1.0624	1485	1.07143	0.0167832	0.453187
76	sw|P72797|TAL_SYNY3	Transaldolase OS=Synechocystis sp. (strain PCC 6803 / Kazusa) GN=tal PE=3 SV=1	43249	403	0.852331	794	0.924005	1301	0.873688	1213	0.889166	342	0.881475	64	0.858306	648	0.642917	461	0.627833	1758	0.607604	0.0387969	1.23562e-09
77	sw|P72584|ACSF1_SYNY3	Magnesium-protoporphyrin IX monomethyl ester [oxidative] cyclase 1 OS=Synechocystis sp. (strain PCC 6803 / Kazusa) GN=acsF1 PE=3 SV=1	42525	403	0.950238	211	0.917612	302	1.00715	543	0.658697	156	0.724671	22	0.826654	157	0.688112	128	0.681609	565	0.716359	1.67758e-05	6.83499e-07
78	sw|P73202|PYS1_SYNY3	Phycobilisome 8.9 kDa linker polypeptide, phycocyanin-associated, rod OS=Synechocystis sp. (strain PCC 6803 / Kazusa) GN=cpcD PE=1 SV=1	9317	396	1.09841	375	0.99835	1430	0.978334	373	0.802076	219	0.786128			89	0.530194	92	0.453859	642	0.290323	0.00573053	1.38303e-20
79	sw|Q55522|SYV_SYNY3	Valine--tRNA ligase OS=Synechocystis sp. (strain PCC 6803 / Kazusa) GN=valS PE=1 SV=1	103015	392	0.974209	584	0.964941	749	0.98671	834	0.961395	262	0.989464	719	0.977325	552	0.971515	334	0.931034	855	0.886329	0.639792	0.225483
80	tr|P73600|P73600_SYNY3	Sll1785 protein OS=Synechocystis sp. (strain PCC 6803 / Kazusa) GN=sll1785 PE=1 SV=1	30106	392	0.940629	288	0.97783	549	0.932097	557	0.51208	151	0.437138	231	0.5118	154	0.807444	130	0.899015	196	1.06144	1.00069e-16	0.185464
81	sw|P74521|GLGA1_SYNY3	Glycogen synthase 1 OS=Synechocystis sp. (strain PCC 6803 / Kazusa) GN=glgA1 PE=3 SV=1	54653	391	0.958633	213	0.966694	310	1.00905	690	1.12329	101	0.985075			397	0.969237	215	0.912972	571	0.871736	0.522185	0.161911
82	sw|P72848|HEM6_SYNY3	Coproporphyrinogen-III oxidase, aerobic OS=Synechocystis sp. (strain PCC 6803 / Kazusa) GN=hemF PE=3 SV=1	39198	388	0.944574	198	0.896267	373	0.957002	656	0.557327	224	0.590342			268	0.947209	200	0.894089	525	0.952381	1.65447e-08	0.235448
83	sw|P72827|FUTA1_SYNY3	Iron uptake protein A1 OS=Synechocystis sp. (strain PCC 6803 / Kazusa) GN=futA1 PE=1 SV=1	39403	386	0.982907	123	0.987111	378	1.02993	289	1.17725	188	1.36084	75	1.27163	246	0.848462	91	0.856322	198	0.784178	2.22841e-05	0.00489216
84	tr|P73722|P73722_SYNY3	SOS function regulatory protein OS=Synechocystis sp. (strain PCC 6803 / Kazusa) GN=lexA PE=3 SV=1	22730	384	1.11662	429	1.02743	732	1.01173	931	1.00623	406	0.840386	438	0.892827	629	1.0657	529	1.0468	559	1.10215	0.139905	0.288167
85	sw|P73297|RPOA_SYNY3	DNA-directed RNA polymerase subunit alpha OS=Synechocystis sp. (strain PCC 6803 / Kazusa) GN=rpoA PE=3 SV=1	35096	384	1.0711	542	0.973087	773	1.03473	1001	0.687671	163	0.704829			464	0.8515	416	0.910509	1006	0.932412	5.27542e-05	0.08605
86	tr|P73405|P73405_SYNY3	Pyruvate dehydrogenase E1 beta subunit OS=Synechocystis sp. (strain PCC 6803 / Kazusa) GN=pdhB PE=4 SV=1	35858	378	1.01062	297	0.97979	349	1.01005	310	0.967206	53	0.987709	335	0.90782	177	0.932017	86	0.921182	234	0.908602	0.413597	0.174874
87	sw|Q55828|DAPAT_SYNY3	LL-diaminopimelate aminotransferase OS=Synechocystis sp. (strain PCC 6803 / Kazusa) GN=dapL PE=1 SV=1	45402	377	1.01062	211	0.983708	480	0.984811	1156	1.08095	64	1.09833			335	0.806684	218	0.79803	614	0.714209	0.269635	0.00019742
88	sw|P74582|ACON2_SYNY3	Aconitate hydratase 2 OS=Synechocystis sp. (strain PCC 6803 / Kazusa) GN=acnB PE=3 SV=1	94290	371	0.914332	516	0.917715	890	0.928077	756	0.86841	99	0.787884	500	0.863211	494	0.60395	220	0.706732	658	0.659524	0.00802769	2.33796e-08
89	sw|P52208|6PGD_SYNY3	6-phosphogluconate dehydrogenase, decarboxylating OS=Synechocystis sp. (strain PCC 6803 / Kazusa) GN=gnd PE=3 SV=1	53068	370	1.00445	351	0.863786	557	0.944047	1290	1.25363	208	1.1914	188	1.118	463	0.733764	409	0.837438	1111	0.77573	0.00346716	0.000353336
90	sw|Q55247|GLNB_SYNY3	Nitrogen regulatory protein P-II OS=Synechocystis sp. (strain PCC 6803 / Kazusa) GN=glnB PE=1 SV=1	12390	365	1.01547	268	0.974428	303	0.950637	213	1.06766	99	1.08077			207	0.976073	67	0.935961	131	1.02074	0.366986	0.65741
91	sw|P73660|HEM3_SYNY3	Porphobilinogen deaminase OS=Synechocystis sp. (strain PCC 6803 / Kazusa) GN=hemC PE=3 SV=1	35100	361	0.977243	157	1.00897	222	0.957338	459	0.81868	203	0.826514	24	0.781583	340	0.875807	130	0.874384	299	0.892473	0.00165405	0.0462544
92	sw|P72991|FTSH3_SYNY3	ATP-dependent zinc metalloprotease FtsH 3 OS=Synechocystis sp. (strain PCC 6803 / Kazusa) GN=ftsH3 PE=1 SV=1	67266	357	1.01446	648	1.05383	397	0.898369	1195	0.928186	171	0.843459			503	0.986707	593	0.955665	377	0.890169	0.118107	0.32765
93	sw|Q59978|GRPE_SYNY3	Protein GrpE OS=Synechocystis sp. (strain PCC 6803 / Kazusa) GN=grpE PE=3 SV=1	27551	355	0.997977	119	0.884409	261	1.0373	338	0.900789	74	0.962248	217	1.00787	152	1.18344	129	1.23481	245	1.26805	0.438959	0.000341745
94	sw|Q55332|PSBU_SYNY3	Photosystem II 12 kDa extrinsic protein OS=Synechocystis sp. (strain PCC 6803 / Kazusa) GN=psbU PE=1 SV=2	14293	352	1.06807	758	1.11569	228	0.973755	287	1.23869	170	1.27568	173	0.720037	349	0.967717	162	1.0936	350	0.97619	0.242945	0.907709
95	tr|P72805|P72805_SYNY3	Sll1665 protein OS=Synechocystis sp. (strain PCC 6803 / Kazusa) GN=sll1665 PE=4 SV=1	63569	347	1.04177	289	1.06517	205	0.924615	386	1.14321	116	0.997366	673	1.24109	155	1.17964	84	1.00575	720	1.07911	0.0506704	0.184046
96	sw|P36236|RL1_SYNY3	50S ribosomal protein L1 OS=Synechocystis sp. (strain PCC 6803 / Kazusa) GN=rplA PE=3 SV=1	25836	342	1.09133	202	1.1126	418	1.05417	271	0.674554	216	0.656629	227	0.646367	193	0.984428	116	1.00821	322	1.1828	2.92776e-08	0.393843
97	sw|P74360|Y1526_SYNY3	Uncharacterized protein sll1526 OS=Synechocystis sp. (strain PCC 6803 / Kazusa) GN=sll1526 PE=4 SV=1	57919	335	1.04278	607	1.00186	268	0.953429	1216	1.11748	217	1.0439	23	1.14854	498	0.912267	343	0.953202	858	0.873272	0.116185	0.138905
98	sw|Q55087|CHLP_SYNY3	Geranylgeranyl diphosphate reductase OS=Synechocystis sp. (strain PCC 6803 / Kazusa) GN=chlP PE=3 SV=1	45139	333	1.02458	662	1.17653	997	0.973308	886	0.999585	176	0.932397			286	0.426965	97	0.42422	584	0.404685	0.607341	5.43175e-21
99	tr|Q55514|Q55514_SYNY3	Slr0552 protein OS=Synechocystis sp. (strain PCC 6803 / Kazusa) GN=slr0552 PE=4 SV=1	26819	318	1.00577	266	1.09507	745	1.00458	759	0.843504	235	0.843547	706	0.928274	221	0.850741	163	0.897373	389	1.06452	0.0324278	0.277827
100	sw|Q59987|POR_SYNY3	Light-dependent protochlorophyllide reductase OS=Synechocystis sp. (strain PCC 6803 / Kazusa) GN=por PE=3 SV=2	36381	312	0.948013	615	0.996185	447	0.946839	742	1.09008	264	1.15803	701	1.09024	400	0.937334	325	1.01478	506	0.860983	0.0849145	0.27893
101	tr|P74036|P74036_SYNY3	dTDP-glucose 4-6-dehydratase OS=Synechocystis sp. (strain PCC 6803 / Kazusa) GN=rfbB PE=4 SV=1	37147	311	0.917771	136	0.996288	1115	1.00302	664	1.22623	99	1.17735	625	1.22536	133	0.910748	76	0.994253	641	0.965438	0.0010565	0.437494
102	tr|Q55366|Q55366_SYNY3	Ferredoxin--nitrite reductase OS=Synechocystis sp. (strain PCC 6803 / Kazusa) GN=nirA PE=4 SV=1	56405	306	0.923435	365	0.942565	703	0.979227	768	1.06019	231	1.01141			515	1.55488	308	1.55747	667	1.50691	0.689512	1.08329e-17
103	sw|P54224|DCUP_SYNY3	Uroporphyrinogen decarboxylase OS=Synechocystis sp. (strain PCC 6803 / Kazusa) GN=hemE PE=3 SV=1	39184	296	1.04986	215	0.997216	394	1.00458	562	0.659859	208	0.679895	22	0.67441	58	0.995822			722	0.904762	8.7889e-08	0.471974
104	sw|P52983|G6PI_SYNY3	Glucose-6-phosphate isomerase OS=Synechocystis sp. (strain PCC 6803 / Kazusa) GN=pgi PE=3 SV=1	58377	296	1.01345	379	1.02392	413	1.10409	709	1.19552	204	1.16155			371	0.754501	302	0.743432	599	0.808756	0.0233941	0.000152082
105	sw|P74142|RS1B_SYNY3	30S ribosomal protein S1 homolog B OS=Synechocystis sp. (strain PCC 6803 / Kazusa) GN=rps1b PE=3 SV=1	33831	295	1.08223	259	1.28068	485	1.08856	475	0.711665	124	0.695698	347	0.698473	326	0.98215	218	1.10016	393	0.967742	1.17103e-06	0.854819
106	sw|Q55900|MIND_SYNY3	Septum site-determining protein MinD OS=Synechocystis sp. (strain PCC 6803 / Kazusa) GN=minD PE=3 SV=1	29143	293	1.02357	207	1.00608	383	1.03563	446	1.05936	65	1.04829	190	1.16705	233	1.20167	141	1.16256	324	1.20276	0.166698	0.0032383
107	sw|P74299|CAPP_SYNY3	Phosphoenolpyruvate carboxylase OS=Synechocystis sp. (strain PCC 6803 / Kazusa) GN=ppc PE=3 SV=1	119265	293	0.996865	235	0.983192	609	0.892339	235	1.08095	27	0.928885	568	1.04489	537	0.734979	143	0.741708	636	0.734409	0.835326	1.72157e-05
108	sw|Q05971|CH10_SYNY3	10 kDa chaperonin OS=Synechocystis sp. (strain PCC 6803 / Kazusa) GN=groS PE=1 SV=3	10853	290	1.0266	238	1.30027	735	0.91434	325	0.43213	186	0.552678			119	1.60653	63	1.23235	565	1.56605	1.94439e-11	1.17206e-13
109	sw|P73437|FTSH4_SYNY3	ATP-dependent zinc metalloprotease FtsH 4 OS=Synechocystis sp. (strain PCC 6803 / Kazusa) GN=ftsH4 PE=2 SV=1	68214	288	1.03874	674	1.05589	606	0.964597	1295	1.32669	258	1.34592	139	1.01342	460	1.02697	539	1.01888	529	1.01382	0.000343654	0.814716
110	tr|P73008|P73008_SYNY3	Methyl-accepting chemotaxis protein OS=Synechocystis sp. (strain PCC 6803 / Kazusa) GN=mcpA PE=4 SV=1	93267	281	0.914231	284	0.907713	926	0.984141	744	0.966376	222	0.984197	429	1.0671	607	0.957843	340	1.08539	768	1.03456	0.992025	0.740556
111	tr|P74643|P74643_SYNY3	Phosphoglucomutase OS=Synechocystis sp. (strain PCC 6803 / Kazusa) GN=pgm PE=1 SV=1	61144	281	1.01345	433	0.961951	624	0.977552	1392	1.05272	167	1.03248			281	0.945689	312	0.863711	1200	0.90937	0.625209	0.112614
112	tr|P73886|P73886_SYNY3	Sll0245 protein OS=Synechocystis sp. (strain PCC 6803 / Kazusa) GN=sll0245 PE=4 SV=1	39464	274	1.01345	361	1.03423	362	1.06221	610	0.877543	118	1.05619			411	0.848462	231	0.834154	353	0.844854	0.615371	0.00909768
113	tr|P72585|P72585_SYNY3	Sll1213 protein OS=Synechocystis sp. (strain PCC 6803 / Kazusa) GN=sll1213 PE=4 SV=1	35040	273	1.00162	352	0.934729	395	0.958008	493	1.28186	120	1.29236	571	1.0273	340	0.995063	113	1.14778	486	1.08756	0.00175654	0.251679
114	sw|P72655|Y1128_SYNY3	Uncharacterized protein slr1128 OS=Synechocystis sp. (strain PCC 6803 / Kazusa) GN=slr1128 PE=3 SV=1	35762	272	0.906241	103	0.939163	416	0.915457	466	1.24201	64	1.10184	162	1.29477	193	1.2951	165	1.26437	218	1.15284	0.000878665	0.000198959
115	sw|P49433|G3P1_SYNY3	Glyceraldehyde-3-phosphate dehydrogenase 1 OS=Synechocystis sp. (strain PCC 6803 / Kazusa) GN=gap1 PE=3 SV=1	36408	267	0.892485	257	0.961538	432	0.906634	340	0.669988			93	0.591948	100	0.490239			97	0.556144	9.72076e-07	2.83915e-10
116	tr|P74535|P74535_SYNY3	Sll1336 protein OS=Synechocystis sp. (strain PCC 6803 / Kazusa) GN=sll1336 PE=4 SV=1	78962	265	0.892789	379	0.940606	246	0.975988	403	0.860938	110	0.978929	624	0.995835	624	0.98215	134	1.04187	651	0.970814	0.336063	0.91084
117	tr|P74275|P74275_SYNY3	Delta-1-pyrroline-5-carboxylate dehydrogenase OS=Synechocystis sp. (strain PCC 6803 / Kazusa) GN=putA PE=3 SV=1	110701	264	1.01446	235	1.02433	427	1.0669	349	0.975509	53	1.08867	693	1.04396	333	0.905431	100	0.899836	776	0.836406	0.62184	0.0456773
118	sw|P74296|SYFB_SYNY3	Phenylalanine--tRNA ligase beta subunit OS=Synechocystis sp. (strain PCC 6803 / Kazusa) GN=pheT PE=3 SV=1	88404	260	1.20866	532	1.0796	707	1.04501	761	0.894977	160	0.965759	453	0.856733	827	1.08393	346	1.11905	790	1.16513	0.111048	0.0598576
119	tr|P74429|P74429_SYNY3	Ycf39 gene product OS=Synechocystis sp. (strain PCC 6803 / Kazusa) GN=ycf39 PE=4 SV=1	36724	259	1.08425	131	1.3147	172	0.995198	333	1.40307	58	1.18525	255	1.2522	210	1.02848	148	1.18637	203	0.980031	1.05709e-05	0.338784
120	tr|P73605|P73605_SYNY3	Slr1854 protein OS=Synechocystis sp. (strain PCC 6803 / Kazusa) GN=slr1854 PE=4 SV=1	22507	258	0.923941	82	0.985048	426	0.954322	198	0.43545	64	0.535821	386	0.432578	71	0.618306	38	0.609606	332	0.608141	7.30193e-18	2.94797e-10
121	sw|P73471|PUR7_SYNY3	Phosphoribosylaminoimidazole-succinocarboxamide synthase OS=Synechocystis sp. (strain PCC 6803 / Kazusa) GN=purC PE=3 SV=1	30003	252	0.909578	95	0.913075	125	1.00168	478	1.11748	162	1.17823	123	1.32161	235	0.942651	182	0.961412	232	0.960829	0.00131394	0.42021
122	sw|Q55707|Y617_SYNY3	Uncharacterized protein sll0617 OS=Synechocystis sp. (strain PCC 6803 / Kazusa) GN=sll0617 PE=3 SV=1	28888	252	1.11561	197	1.07651	364	1.01753	347	1.09838	96	1.10448			70	0.570756	79	0.893268	93	0.83871	0.208333	0.000139659
123	sw|P74459|CLPB1_SYNY3	Chaperone protein ClpB 1 OS=Synechocystis sp. (strain PCC 6803 / Kazusa) GN=clpB1 PE=3 SV=1	101443	250	0.975523	446	1.00278	398	1.07449	302	0.644085	144	0.678841	287	0.679223	237	0.887201	183	0.756897	728	0.836406	6.15248e-08	0.00424668
124	tr|P74789|P74789_SYNY3	Sll0319 protein OS=Synechocystis sp. (strain PCC 6803 / Kazusa) GN=sll0319 PE=4 SV=1	32409	245	0.989582	153	0.916581	250	0.919366	521	0.714985	93	0.95698	178	0.96807	159	0.525256	116	1.10016	125	1.18049	0.0447384	0.262248
125	tr|P73488|P73488_SYNY3	Sll1130 protein OS=Synechocystis sp. (strain PCC 6803 / Kazusa) GN=sll1130 PE=4 SV=1	12982	245	0.867604	95	1.04145	125	1.21845	45	0.845164	75	0.814486			64	0.483099	101	0.572496	151	0.564439	0.021709	8.96412e-14
126	sw|P72740|DLDH_SYNY3	Dihydrolipoyl dehydrogenase OS=Synechocystis sp. (strain PCC 6803 / Kazusa) GN=lpdA PE=1 SV=3	51200	245	0.939011	306	0.973397	611	1.02524	1188	1.18306	47	1.11062			297	0.903152	268	0.878489	818	0.916283	0.0639762	0.0895267
127	tr|P73643|P73643_SYNY3	Sll1762 protein OS=Synechocystis sp. (strain PCC 6803 / Kazusa) GN=sll1762 PE=4 SV=1	42358	242	0.991504	128	0.868839	386	0.946728	570	1.14819	104	1.14223	45	1.14299	141	1.06722	111	1.09195	84	1.04455	0.0257051	0.315485
128	sw|P72849|HO1_SYNY3	Heme oxygenase 1 OS=Synechocystis sp. (strain PCC 6803 / Kazusa) GN=pbsA1 PE=1 SV=1	27091	241	1.01547	159	1.11569	702	0.905964	404	0.67829	117	0.655926	478	0.66932	210	0.90771	95	0.905583	735	1.04147	6.41245e-08	0.389713
129	tr|P74314|P74314_SYNY3	OmpR subfamily OS=Synechocystis sp. (strain PCC 6803 / Kazusa) GN=slr0947 PE=4 SV=1	26305	236	0.949327	132	0.885853	924	0.914563	688	0.973018	101	0.963126	983	1.00694	169	0.977592	136	1.05665	811	1.0768	0.697719	0.610926
130	tr|P72707|P72707_SYNY3	Sll0224 protein OS=Synechocystis sp. (strain PCC 6803 / Kazusa) GN=sll0224 PE=4 SV=1	32980	232	0.970871	64	1.01691	406	0.97543	240	0.924035	66	0.912204	89	0.902453	82	1.13863	80	1.31445	46	1.01613	0.138834	0.0154435
131	sw|Q01950|PYC1_SYNY3	Phycobilisome 7.8 kDa linker polypeptide, allophycocyanin-associated, core OS=Synechocystis sp. (strain PCC 6803 / Kazusa) GN=apcC PE=3 SV=1	7758	229	1.05087	81	0.927717	281	1.13134	303	0.949772	106	0.750307	73	0.884128	62	0.553285	85	0.499179	243	0.510676	0.0211492	8.54483e-15
132	sw|P26525|NDHI_SYNY3	NAD(P)H-quinone oxidoreductase subunit I OS=Synechocystis sp. (strain PCC 6803 / Kazusa) GN=ndhI PE=1 SV=1	22649	228	1.05694	71	0.938338	184	1.01117	351	1.27937	82	1.34328	451	1.20963	155	1.05355	105	1.0353	273	1.00077	1.29394e-05	0.693347
133	tr|P74358|P74358_SYNY3	Sll1528 protein OS=Synechocystis sp. (strain PCC 6803 / Kazusa) GN=sll1528 PE=4 SV=1	114986	226	1.00162	225	0.959682	488	0.989055			33	0.738367	178	0.704396	295	0.781618	90	0.796305	440	0.803379	0.000203796	0.000701226
134	sw|P73308|RL5_SYNY3	50S ribosomal protein L5 OS=Synechocystis sp. (strain PCC 6803 / Kazusa) GN=rplE PE=3 SV=2	20218	220	1.05897	229	1.05279	643	0.984365	68	0.608966	101	0.6964	905	0.542989	259	0.949487	153	1.07882	1439	1.00922	4.49542e-10	0.907634
135	tr|P72688|P72688_SYNY3	N utilization substance protein OS=Synechocystis sp. (strain PCC 6803 / Kazusa) GN=nusA PE=4 SV=1	51356	220	0.949429	349	0.968241	129	1.04166	620	0.717559	85	0.592537			211	0.87049	209	1.01232	300	0.873272	4.60223e-06	0.165356
136	sw|P73728|Y1621_SYNY3	Putative peroxiredoxin sll1621 OS=Synechocystis sp. (strain PCC 6803 / Kazusa) GN=sll1621 PE=1 SV=1	21381	219	1.11864	228	1.08476	768	1.03429	1147	1.05106	833	1.02283	1013	1.22999	832	1.03608	780	1.04598	879	1.08525	0.123877	0.418355
137	tr|Q55199|Q55199_SYNY3	Phosphate-binding protein OS=Synechocystis sp. (strain PCC 6803 / Kazusa) GN=pstS PE=3 SV=1	40055	219	0.937494	166	0.920499	726	0.907751	996	0.804815	79	0.721422			86	0.5921	68	0.629885	1016	0.613902	0.00153393	2.93111e-10
138	tr|Q55176|Q55176_SYNY3	Slr0483 protein OS=Synechocystis sp. (strain PCC 6803 / Kazusa) GN=slr0483 PE=4 SV=1	16874	218	1.09032	72	1.03527	183	1.04423	179	1.10087	143	1.10975	34	1.12078	91	0.994303	98	1.11741	243	0.801075	0.0918509	0.582148
139	tr|P73128|P73128_SYNY3	Sulfolipid biosynthesis protein SqdB OS=Synechocystis sp. (strain PCC 6803 / Kazusa) GN=sqdB PE=4 SV=1	43460	215	0.981592	535	0.918231	869	0.94025	1240	0.814529	192	0.813521			693	0.938853	505	0.859606	1014	1.0023	0.0123442	0.250722
140	tr|Q55474|Q55474_SYNY3	Sll0513 protein OS=Synechocystis sp. (strain PCC 6803 / Kazusa) GN=sll0513 PE=4 SV=1	31246	215	0.972894	159	0.994535	172	0.864418	249	0.53682			239	0.562888	52	1.02848	83	1.04516	269	1.13748	2.54598e-09	0.296815
141	tr|P73445|P73445_SYNY3	Sll1456 protein OS=Synechocystis sp. (strain PCC 6803 / Kazusa) GN=sll1456 PE=4 SV=1	33895	211	1.07009	95	0.941637	248	0.992964	82	0.776422	83	0.861984	67	0.932901	89	1.07482	52	0.93514	122	0.940092	0.0175865	0.725446
142	sw|P74551|APCF_SYNY3	Allophycocyanin subunit beta-18 OS=Synechocystis sp. (strain PCC 6803 / Kazusa) GN=apcF PE=3 SV=1	18937	210	0.991099	194	1.0264	325	0.973978	631	0.842673	282	0.836172	1435	0.836742	220	0.644588	265	0.657225	440	0.673579	0.00754386	2.74092e-08
143	sw|Q46363|ZAM_SYNY3	Acetazolamide conferring resistance protein zam OS=Synechocystis sp. (strain PCC 6803 / Kazusa) GN=zam PE=3 SV=1	88115	210	1.02458	369	0.995772	466	1.00045	376	0.969697	78	0.955224	368	0.857566	306	1.11508	175	1.08128	558	1.1851	0.212684	0.0508048
144	tr|P73626|P73626_SYNY3	Sll1771 protein OS=Synechocystis sp. (strain PCC 6803 / Kazusa) GN=sll1771 PE=4 SV=1	28683	207	1.04582	94	0.837389	151	0.861068	538	0.924035	41	1.02283	231	0.891532	43	1.06343			226	1.15207	0.343334	0.179967
145	tr|Q55390|Q55390_SYNY3	Sll0553 protein OS=Synechocystis sp. (strain PCC 6803 / Kazusa) GN=sll0553 PE=4 SV=1	38360	205	1.07818	175	1.09816	123	1.01173	237	1.64301	167	1.62599	253	1.4956	166	1.18648	148	1.13711	178	1.14977	9.54187e-21	0.0145254
146	sw|P74361|CLPB2_SYNY3	Chaperone protein ClpB 2 OS=Synechocystis sp. (strain PCC 6803 / Kazusa) GN=clpB2 PE=3 SV=1	98119	203	0.991201	427	0.965663			528	0.900789	178	0.920983	329	0.98658	408	0.891758	180	0.86289	632	0.919355	0.267836	0.0678998
147	sw|P73016|FABI_SYNY3	Enoyl-[acyl-carrier-protein] reductase [NADH] FabI OS=Synechocystis sp. (strain PCC 6803 / Kazusa) GN=fabI PE=3 SV=2	27665	202	0.973703	86	1.10332	490	0.999553	471	1.16646	98	1.16242	564	1.25683	158	0.938853	109	0.929392	690	1.03533	0.00233377	0.548883
148	sw|P73493|GSHB_SYNY3	Glutathione synthetase OS=Synechocystis sp. (strain PCC 6803 / Kazusa) GN=gshB PE=3 SV=1	35218	202	1.11561	111	0.973706	150	1.11191	329	1.26359	56	1.45917	130	1.27441	107	1.12875	61	1.18719	101	1.37788	1.58903e-07	0.000292803
149	sw|P77969|HEM2_SYNY3	Delta-aminolevulinic acid dehydratase OS=Synechocystis sp. (strain PCC 6803 / Kazusa) GN=hemB PE=1 SV=1	36368	201	1.01851	206	1.00443	284	0.951977	370	0.882524	101	0.979807	28	1.01527	175	1.00949	81	0.905583	414	0.896313	0.460409	0.274909
150	sw|P72644|PURL_SYNY3	Phosphoribosylformylglycinamidine synthase 2 OS=Synechocystis sp. (strain PCC 6803 / Kazusa) GN=purL PE=3 SV=2	82465	201	0.95752	241	0.941225	272	0.988943	446	1.08925	81	0.96137	694	1.17446	162	0.823395	48	0.934319	618	1.01075	0.263645	0.186466
151	sw|Q55848|KPRS_SYNY3	Ribose-phosphate pyrophosphokinase OS=Synechocystis sp. (strain PCC 6803 / Kazusa) GN=prs PE=3 SV=1	36658	200	0.887023	73	0.997731	406	0.969176	325	0.789456	79	0.892888	38	0.933827	60	1.22826	130	1.66174	293	1.29416	0.0327959	4.35702e-10
152	sw|Q55118|PPI3_SYNY3	Putative thylakoid lumen peptidyl-prolyl cis-trans isomerase sll0408 OS=Synechocystis sp. (strain PCC 6803 / Kazusa) GN=sll0408 PE=3 SV=2	41360	198	1.05897	398	1.04558	328	1.00525	502	1.23122	213	1.22739	110	0.831837	406	1.0376	258	0.811412	439	0.832565	0.142379	0.0742263
153	tr|P73762|P73762_SYNY3	Sll0837 protein OS=Synechocystis sp. (strain PCC 6803 / Kazusa) GN=sll0837 PE=4 SV=1	32886	195	0.863255	105	0.921736	242	0.934666	178	0.931507	48	0.870237	64	0.881351	64	0.760349	74	0.818883	65	0.834101	0.0755505	0.00129085
154	tr|P72799|P72799_SYNY3	Slr1794 protein OS=Synechocystis sp. (strain PCC 6803 / Kazusa) GN=slr1794 PE=4 SV=1	39116	193	1.11257	80	0.96226	229	1.10241	175	0.889166	157	1.08341	22	0.842573	147	1.27915	110	1.0353	50	1.37942	0.28382	0.000292522
155	tr|Q55375|Q55375_SYNY3	Slr0909 protein OS=Synechocystis sp. (strain PCC 6803 / Kazusa) GN=slr0909 PE=4 SV=1	52577	192	0.72216	120	0.885956	243	0.964485	641	0.860938	41	0.974539			175	1.2161	98	1.13949	340	1.02919	0.25213	0.0487391
156	tr|P74176|P74176_SYNY3	HlyB family OS=Synechocystis sp. (strain PCC 6803 / Kazusa) GN=hlyB PE=3 SV=1	112418	191	0.973501	150	1.05073	198	1.03339	134	0.555251	29	0.664881	151	0.634984	390	0.764147	58	0.784236	492	0.800307	5.65827e-10	0.000366234
157	tr|Q55776|Q55776_SYNY3	Sll0180 protein OS=Synechocystis sp. (strain PCC 6803 / Kazusa) GN=sll0180 PE=4 SV=1	53991	188	1.0357	188	0.953496	263	1.06165	776	1.16231	70	1.01054			178	1.27231	146	1.12644	460	1.16436	0.288323	0.00346221
158	sw|P74061|RPE_SYNY3	Ribulose-phosphate 3-epimerase OS=Synechocystis sp. (strain PCC 6803 / Kazusa) GN=rpe PE=1 SV=3	25126	187	1.03368	113	1.16828	165	1.19723	377	0.71648	91	0.720018	363	0.778158	54	1.22522	65	1.12644	379	1.17742	1.87544e-05	0.00611407
159	sw|P74466|CLPR_SYNY3	Putative ATP-dependent Clp protease proteolytic subunit-like OS=Synechocystis sp. (strain PCC 6803 / Kazusa) GN=clpR PE=3 SV=1	24980	186	1.04885	196	1.1755	180	0.933549	470	1.11083	180	1.00176	240	1.01342	275	1.27763	124	1.34647	190	1.19124	0.55608	1.9488e-05
160	sw|P52981|GLGB_SYNY3	1,4-alpha-glucan branching enzyme GlgB OS=Synechocystis sp. (strain PCC 6803 / Kazusa) GN=glgB PE=1 SV=1	89869	186	1.08223	374	0.986183	1305	0.944606	1188	0.940639	156	0.927129	1049	0.920037	589	0.748728	230	0.761084	960	0.798003	0.223296	0.000155805
161	sw|P48939|RS4_SYNY3	30S ribosomal protein S4 OS=Synechocystis sp. (strain PCC 6803 / Kazusa) GN=rpsD PE=3 SV=1	23282	185	1.07515	268	1.08064	779	1.06254	269	0.621171	311	0.641352	1022	0.64646	386	0.969996	373	0.935961	1178	1.06144	3.38088e-09	0.796006
162	sw|Q55709|SECA_SYNY3	Protein translocase subunit SecA OS=Synechocystis sp. (strain PCC 6803 / Kazusa) GN=secA PE=3 SV=1	107113	185	0.976231	323	0.971437	492	0.966495	650	1.00291	73	0.982441	754	0.960666	363	0.991265	30	0.89491	1222	0.980799	0.709326	0.426647
163	sw|P73720|OPCA_SYNY3	Putative OxPP cycle protein OpcA OS=Synechocystis sp. (strain PCC 6803 / Kazusa) GN=opcA PE=4 SV=1	52628	183	0.914635	80	0.781501	165	0.885079	425	1.21212					78	1.06798	90	0.978654	138	0.997696	0.055655	0.878869
164	sw|P74690|PHK_SYNY3	Probable phosphoketolase OS=Synechocystis sp. (strain PCC 6803 / Kazusa) GN=slr0453 PE=3 SV=2	91391	182	0.92475	420	1.01578	438	0.982689	886	0.909091	267	0.877524	494	0.824248	577	0.491531	244	0.542857	821	0.511982	0.0305468	4.20014e-15
165	tr|Q55517|Q55517_SYNY3	Sll0529 protein OS=Synechocystis sp. (strain PCC 6803 / Kazusa) GN=sll0529 PE=4 SV=1	78666	181	1.08627	265	0.961023	503	0.951307	771	1.55251	146	1.32221	891	1.34938	352	0.784656	189	0.895731	1219	0.673886	1.08936e-10	0.000410136
166	sw|Q55480|YZ37_SYNY3	Uncharacterized sugar kinase slr0537 OS=Synechocystis sp. (strain PCC 6803 / Kazusa) GN=slr0537 PE=3 SV=1	35560	177	1.01952	144	1.19922	249	0.908756	191	0.47472	90	0.639069			131	0.763388	85	0.775287	152	0.672197	4.45466e-09	1.71232e-05
167	sw|P74689|ILVD_SYNY3	Dihydroxy-acid dehydratase OS=Synechocystis sp. (strain PCC 6803 / Kazusa) GN=ilvD PE=3 SV=1	59008	175	1.03671	347	1.04145	384	1.04501	999	1.06517	83	1.04741			266	0.905431	297	0.859606	364	0.799539	0.504397	0.0159453
168	sw|P73098|DNAK3_SYNY3	Chaperone protein dnaK3 OS=Synechocystis sp. (strain PCC 6803 / Kazusa) GN=dnaK3 PE=3 SV=2	86149	173	1.00354	283	0.968241	176	0.85191	469	1.22374	137	1.09658	155	0.565016	239	0.929738	232	0.867816	359	0.731567	0.485892	0.00933475
169	tr|P73680|P73680_SYNY3	Sll2002 protein OS=Synechocystis sp. (strain PCC 6803 / Kazusa) GN=sll2002 PE=4 SV=1	33021	173	1.05087	150	1.0961	65	1.11124	105	0.865919			109	0.96807	82	0.915306	33	1.01067	55	1.09985	0.248123	0.957295
170	sw|P73456|FTSZ_SYNY3	Cell division protein FtsZ OS=Synechocystis sp. (strain PCC 6803 / Kazusa) GN=ftsZ PE=1 SV=1	44917	172	1.10549	218	1.01196	325	1.07583	777	1.16231	33	1.04039			374	0.98063	164	1.01478	360	1.11828	0.208722	0.601072
171	sw|Q57038|CYB6_SYNY3	Cytochrome b6 OS=Synechocystis sp. (strain PCC 6803 / Kazusa) GN=petB PE=3 SV=1	25152	171	1.12066	235	0.963291	151	1.03518	715	1.04691	175	1.036	180	1.08283	192	0.862134	55	0.843186	175	0.811828	0.423209	0.00773331
172	sw|P27724|NDHH_SYNY3	NAD(P)H-quinone oxidoreductase subunit H OS=Synechocystis sp. (strain PCC 6803 / Kazusa) GN=ndhH PE=1 SV=3	45790	169	1.01143	206	0.974015	466	1.02356	542	1.28601	120	1.3029			197	1.00418	151	1.04926	466	1.08679	0.000154554	0.506293
173	sw|Q55786|METH_SYNY3	Methionine synthase OS=Synechocystis sp. (strain PCC 6803 / Kazusa) GN=metH PE=3 SV=1	133425	169	0.957925	50	1.00072	129	0.896583	77	1.05521	34	0.927129	51	0.990282	227	0.991265	73	1.04598	378	0.953917	0.817597	0.895286
174	sw|Q55759|GCH1_SYNY3	GTP cyclohydrolase 1 OS=Synechocystis sp. (strain PCC 6803 / Kazusa) GN=folE PE=3 SV=1	26736	168	0.815819			176	1.0143	367	0.985471	137	0.876646	269	1.06617	114	1.04292	105	1.11658	325	1.12135	0.640197	0.156848
175	sw|Q55663|DXR_SYNY3	1-deoxy-D-xylulose 5-phosphate reductoisomerase OS=Synechocystis sp. (strain PCC 6803 / Kazusa) GN=dxr PE=3 SV=1	42790	167	0.956509	246	0.9735	220	0.919701	297	0.668493	58	0.722388			224	0.904671	260	1.22824	177	0.87404	5.04209e-05	0.962315
176	sw|P77973|ASSY_SYNY3	Argininosuccinate synthase OS=Synechocystis sp. (strain PCC 6803 / Kazusa) GN=argG PE=1 SV=1	44628	166	0.87873	312	0.985048	679	0.943712	1245	1.03528	151	1.01756			445	1.03304	345	1.04762	833	1.01613	0.781944	0.665305
177	tr|P73546|P73546_SYNY3	Phosphorylase OS=Synechocystis sp. (strain PCC 6803 / Kazusa) GN=glgP PE=3 SV=1	98585	164	1.00698	343	0.926789	535	1.01474	546	0.812287	193	0.85496	685	0.805553	547	0.742347	272	0.715353	814	0.702688	0.00372719	4.89846e-06
178	tr|P73603|P73603_SYNY3	Slr1852 protein OS=Synechocystis sp. (strain PCC 6803 / Kazusa) GN=slr1852 PE=4 SV=1	22049	162	0.872964	65	0.969169	485	1.06366	449	0.633541	297	0.555751	87	0.562795	344	0.772503	234	0.842365	47	0.761674	1.47855e-11	0.000638922
179	sw|P19050|NDHK1_SYNY3	NAD(P)H-quinone oxidoreductase subunit K 1 OS=Synechocystis sp. (strain PCC 6803 / Kazusa) GN=ndhK1 PE=1 SV=1	27556	160	0.828158	129	0.937719	111	0.99665	264	1.26027	38	1.45742	98	1.21425	98	1.03988	119	1.00985	80	1.04224	9.90624e-07	0.684102
180	sw|P27180|ATPD_SYNY3	ATP synthase subunit delta OS=Synechocystis sp. (strain PCC 6803 / Kazusa) GN=atpH PE=3 SV=1	20138	159	0.97876	93	0.936585	237	0.561425	109	0.909921	94	1.00176	739	0.929199	153	0.773262	100	0.796059	220	0.758756	0.350131	0.000239347
181	tr|P74527|P74527_SYNY3	Aminopeptidase OS=Synechocystis sp. (strain PCC 6803 / Kazusa) GN=ape2 PE=4 SV=1	98375	157	1.09538	52	1.0961	150	0.969623	200	1.13491	71	1.09306	49	1.15132	263	1.24345	69	1.1445	110	1.12596	0.0521902	0.00780042
182	tr|P74463|P74463_SYNY3	Twitching motility protein OS=Synechocystis sp. (strain PCC 6803 / Kazusa) GN=pilT PE=4 SV=1	40761	157	0.84606	159	0.936585	346	0.916685	601	0.875882	57	0.983319			214	1.46373	104	1.52299	605	1.35407	0.322177	1.47006e-12
183	tr|P72897|P72897_SYNY3	Slr1619 protein OS=Synechocystis sp. (strain PCC 6803 / Kazusa) GN=slr1619 PE=4 SV=1	27849	156	0.904117	90	0.92648	251	0.9369	367	1.0137	65	1.10448	266	0.968996	77	0.996582	76	0.990148	226	0.962366	0.703036	0.721618
184	tr|P73048|P73048_SYNY3	Sll1638 protein OS=Synechocystis sp. (strain PCC 6803 / Kazusa) GN=sll1638 PE=1 SV=1	16524	153	0.992414	170	0.992679	151	0.930757	116	0.908261	69	1.12818			121	0.830232	34	0.83908	180	0.790323	0.865404	0.00297124
185	tr|P72937|P72937_SYNY3	Slr0670 protein OS=Synechocystis sp. (strain PCC 6803 / Kazusa) GN=slr0670 PE=4 SV=1	32884	153	0.851623	61	0.906682	273	1.00279	256	1.13076	36	1.09306	119	1.22258	76	0.745537	39	0.820197	120	0.991551	0.0214463	0.0143212
186	sw|P72870|PHAC_SYNY3	Allophycocyanin subunit alpha-B OS=Synechocystis sp. (strain PCC 6803 / Kazusa) GN=apcD PE=3 SV=1	17969	152	0.90887	197	1.03423	383	1.16261	109	0.938979	85	0.83108			40	0.649525	38	0.683087	366	0.655991	0.115685	4.09598e-08
187	sw|P72760|CCMK1_SYNY3	Carbon dioxide-concentrating mechanism protein CcmK homolog 1 OS=Synechocystis sp. (strain PCC 6803 / Kazusa) GN=ccmK1 PE=1 SV=3	12094	150	1.20562	224	1.03836	611	1.09136	383	1.74844	311	1.51712			208	1.15686	175	1.1445	356	1.22888	2.208e-16	0.00599986
188	sw|P73274|SYL_SYNY3	Leucine--tRNA ligase OS=Synechocystis sp. (strain PCC 6803 / Kazusa) GN=leuS PE=3 SV=1	98575	150	0.99201	231	1.07032	396	1.01843	375	1.05687	64	1.16594	355	0.912818	298	0.728371	69	0.826765	360	0.872504	0.522158	0.0016803
189	sw|Q01903|SUBI_SYNY3	Sulfate-binding protein OS=Synechocystis sp. (strain PCC 6803 / Kazusa) GN=sbpA PE=2 SV=1	38161	147	1.1328	124	0.939575	167	2.09627	228	1.30594	96	0.877612			121	0.450817	29	0.299507	126	0.799539	0.257704	4.87308e-15
190	sw|P73956|THF1_SYNY3	Protein thf1 OS=Synechocystis sp. (strain PCC 6803 / Kazusa) GN=thf1 PE=3 SV=1	27115	147	1.0357	120	1.05795	188	1.01765	122	1.17061	28	1.11501			109	1.14698	30	0.947455			0.0719245	0.583092
191	tr|P72683|P72683_SYNY3	Geranylgeranyl pyrophosphate synthase OS=Synechocystis sp. (strain PCC 6803 / Kazusa) GN=crtE PE=3 SV=1	32581	143	0.990594	31	1.07032			69	0.841843			65	0.712078	28	0.914546			60	0.90553	0.00281649	0.212786
192	tr|P72864|P72864_SYNY3	Carboxysome formation protein OS=Synechocystis sp. (strain PCC 6803 / Kazusa) GN=ccmA PE=4 SV=1	37781	141	1.0266	144	1.10641	469	0.948738	150	0.553508	93	0.625198			193	1.09001	120	1.11412	568	1.17127	5.27776e-08	0.0547561
193	sw|P73832|CPHB_SYNY3	Cyanophycinase OS=Synechocystis sp. (strain PCC 6803 / Kazusa) GN=cphB PE=1 SV=1	29542	141	0.960352	101	1.0827	473	0.917579	284	0.915733			294	0.877094	68	1.07406			159	0.880952	0.154388	0.716448
194	sw|P74241|SAT_SYNY3	Sulfate adenylyltransferase OS=Synechocystis sp. (strain PCC 6803 / Kazusa) GN=sat PE=3 SV=1	43896	140	0.95843	280	0.977212	366	1.01262	432	0.865089	131	0.828534			292	0.770984	189	0.724631	502	0.839478	0.0381557	0.00027698
195	tr|P73495|P73495_SYNY3	Naphthoate synthase OS=Synechocystis sp. (strain PCC 6803 / Kazusa) GN=menB PE=1 SV=1	30630	140	1.11257	150	1	171	1.09113	121	1.06683	64	1.26163	205	1.3864	155	1.15837	74	1.12233	76	1.09217	0.000188494	0.0564867
196	tr|P73424|P73424_SYNY3	Slr1540 protein OS=Synechocystis sp. (strain PCC 6803 / Kazusa) GN=slr1540 PE=4 SV=1	35185	140	0.830586	122	1.02299	465	0.960465	443	1.10502	43	1.1633	325	1.20963	123	1.09001	48	1.02874	373	1.08525	0.0135673	0.314775
197	sw|P42352|RL9_SYNY3	50S ribosomal protein L9 OS=Synechocystis sp. (strain PCC 6803 / Kazusa) GN=rplI PE=3 SV=2	16631	139	1.03267	58	1.28068	56	1.06008	81	0.65521			96	0.599167	47	0.890999	19	0.977011	189	1.04762	7.54982e-07	0.592615
198	tr|P73463|P73463_SYNY3	Slr1220 protein OS=Synechocystis sp. (strain PCC 6803 / Kazusa) GN=slr1220 PE=4 SV=1	35987	138	0.955497	139	1.04661	107	1.11794	310	0.870071	83	1.01756	18	1.07728	124	0.976073	102	0.992611	318	0.956989	0.785753	0.630229
199	tr|P74344|P74344_SYNY3	Molybdopterin biosynthesis MoeB protein OS=Synechocystis sp. (strain PCC 6803 / Kazusa) GN=moeB PE=4 SV=1	43074	136	1.05795	237	0.996494	573	1.00748	1341	1.57908	77	1.61809			259	0.985948	190	1.03859	891	1.1129	8.31043e-15	0.515874
200	tr|P72756|P72756_SYNY3	Sll1033 protein OS=Synechocystis sp. (strain PCC 6803 / Kazusa) GN=sll1033 PE=4 SV=1	74463	135	0.955902	149	0.976387	341	1.01385	559	0.946451	18	0.888499	367	0.955113	265	1.12723	102	1.14286	770	1.17435	0.227913	0.0220497
201	sw|Q55746|LPXA_SYNY3	Acyl-[acyl-carrier-protein]--UDP-N-acetylglucosamine O-acyltransferase OS=Synechocystis sp. (strain PCC 6803 / Kazusa) GN=lpxA PE=3 SV=2	30155	134	1.0529	88	0.96061	150	1.03127	187	0.700623	56	0.847059	34	0.966219	135	0.995822	85	1.12726	62	1.03149	0.00734374	0.458557
202	sw|Q55738|GYRA_SYNY3	DNA gyrase subunit A OS=Synechocystis sp. (strain PCC 6803 / Kazusa) GN=gyrA PE=3 SV=1	95185	133	1.0175	195	1.04661	330	0.943377	551	1.01951	79	1.09131	280	1.01064	207	0.861375	66	0.842365	418	0.757757	0.572496	0.00306889
203	sw|P73418|DBH_SYNY3	DNA-binding protein HU OS=Synechocystis sp. (strain PCC 6803 / Kazusa) GN=hup PE=3 SV=2	10941	133	0.96197	157	1.06001	238	0.998771	77	0.993773	68	1.04565			48	1.11052	76	1.26847	136	1.13057	0.850077	0.00835507
204	sw|P72866|RS15_SYNY3	30S ribosomal protein S15 OS=Synechocystis sp. (strain PCC 6803 / Kazusa) GN=rpsO PE=3 SV=1	10367	133	1.08021	118	1.13735	100	1.15926	86	0.553342					115	0.698519	113	0.809031	99	0.986175	2.90213e-05	0.00529352
205	sw|P74618|6PGL_SYNY3	6-phosphogluconolactonase OS=Synechocystis sp. (strain PCC 6803 / Kazusa) GN=pgl PE=1 SV=3	26523	132	0.87873	152	0.919055	253	0.959906	241	1.15484	130	1.13696	262	1.2161	225	1.19635	122	1.09278	173	1.13902	0.00857601	0.0276299
206	sw|P73411|G6PD_SYNY3	Glucose-6-phosphate 1-dehydrogenase OS=Synechocystis sp. (strain PCC 6803 / Kazusa) GN=zwf PE=3 SV=1	58078	132	0.984829	128	0.95164	127	0.925732	604	1.36239	118	1.3705			234	1.08545	135	1.04187	347	1.04685	2.2949e-06	0.39758
207	tr|P72968|P72968_SYNY3	Slr1590 protein OS=Synechocystis sp. (strain PCC 6803 / Kazusa) GN=slr1590 PE=4 SV=1	32641	131	0.971275	131	1.15591	311	0.920147	314	1.19552	52	1.13608	57	1.26053	57	1.39461	64	1.27258	74	1.29109	0.00208117	4.8002e-07
208	sw|P80507|IPYR_SYNY3	Inorganic pyrophosphatase OS=Synechocystis sp. (strain PCC 6803 / Kazusa) GN=ppa PE=1 SV=2	19304	130	1.04379	97	1.01774	282	1.08343	939	0.9066	102	0.947322	326	0.968996	291	0.816559	309	0.799836	279	0.824885	0.302889	0.00214964
209	sw|P73304|RS5_SYNY3	30S ribosomal protein S5 OS=Synechocystis sp. (strain PCC 6803 / Kazusa) GN=rpsE PE=3 SV=1	18230	128	1.22686	210	1.06414	604	1.10922	49	0.688501	118	0.541528	405	0.607497	261	1.01481	182	1.00328	462	1.01306	3.10134e-10	0.934642
210	sw|P73849|COMB_SYNY3	Probable 2-phosphosulfolactate phosphatase OS=Synechocystis sp. (strain PCC 6803 / Kazusa) GN=comB PE=3 SV=1	26314	126	1.02154	138	1.07548	151	1.0325	217	0.924035	21	0.776997	47	1.10689	165	1.07558	42	0.931034	51	1.36022	0.266857	0.0607952
211	tr|P74510|P74510_SYNY3	Dihydrolipoamide acetyltransferase component (E2) of pyruvate dehydrogenase complex OS=Synechocystis sp. (strain PCC 6803 / Kazusa) GN=odhB PE=3 SV=1	44927	125	1.02357	334	0.966179	575	0.97543	1023	1.01951	181	1.04565	44	1.10319	436	0.895556	416	0.883415	1324	0.90169	0.415148	0.0734368
212	sw|P55175|Y601_SYNY3	UPF0012 hydrolase sll0601 OS=Synechocystis sp. (strain PCC 6803 / Kazusa) GN=sll0601 PE=3 SV=1	30343	125	1.18944	39	1.05692	86	0.961246	69	0.885015			146	1.2633	54	1.71591			35	1.3725	0.367392	1.77194e-12
213	sw|Q55716|SYGA_SYNY3	Glycine--tRNA ligase alpha subunit OS=Synechocystis sp. (strain PCC 6803 / Kazusa) GN=glyQ PE=3 SV=1	34683	125	0.906139	110	0.991132	137	1.20058	133	0.782731			55	0.973623	102	1.02773	45	0.997537			0.0963531	0.923241
214	tr|P74189|P74189_SYNY3	General secretion pathway protein D OS=Synechocystis sp. (strain PCC 6803 / Kazusa) GN=gspD PE=3 SV=1	84704	124	1.11358	446	1.01825	173	1.01977	569	1.03778	96	1.04917	595	0.968996	527	0.928219	148	0.890805	658	0.795699	0.830246	0.0321682
215	sw|P74226|RS10_SYNY3	30S ribosomal protein S10 OS=Synechocystis sp. (strain PCC 6803 / Kazusa) GN=rpsJ PE=3 SV=1	12144	124	0.923536	126	1.13941	107	1.01887	100	0.596015	49	0.831168			42	0.958602	42	1.02381	164	1.03456	0.000135529	0.994997
216	sw|P73851|SYD_SYNY3	Aspartate--tRNA ligase OS=Synechocystis sp. (strain PCC 6803 / Kazusa) GN=aspS PE=3 SV=1	67396	123	1.09032	396	1.05279	651	1.04847	658	0.880863	96	0.907814	294	0.887367	371	0.868971	398	0.839901	815	0.883257	0.0695594	0.023636
217	sw|Q55445|Y041_SYNY3	Putative methyl-accepting chemotaxis protein sll0041 OS=Synechocystis sp. (strain PCC 6803 / Kazusa) GN=sll0041 PE=3 SV=2	108554	123	1.00668	234	0.987111	633	0.958343	206	1.01785	62	1.1633	205	0.969921	526	1.21762	122	1.28407	640	1.33564	0.469962	1.14332e-05
218	sw|Q54735|CYNT_SYNY3	Carbonic anhydrase OS=Synechocystis sp. (strain PCC 6803 / Kazusa) GN=icfA PE=1 SV=1	30970	123	1.0529	22	1.13322	310	0.975877	121	1.30262	56	1.19052	482	1.20685	93	1.2275	44	1.33744	404	1.14977	0.0002577	0.000189118
219	sw|P72642|DAPB_SYNY3	4-hydroxy-tetrahydrodipicolinate reductase OS=Synechocystis sp. (strain PCC 6803 / Kazusa) GN=dapB PE=3 SV=1	29243	123	0.994134	39	1.0796	48	1.12687	121	1.16148	36	1.01844	95	1.08376	73	1.10141	59	1.49261	90	1.28725	0.185508	3.78603e-06
220	tr|Q55557|Q55557_SYNY3	Virginiamycin B hydrolase Vgb OS=Synechocystis sp. (strain PCC 6803 / Kazusa) GN=sll0173 PE=4 SV=1	38578	123	1.01547	37	1.0662	320	1.02669	164	1.17808			67	1.23184	39	1.04292	42	1.07718	113	0.904762	0.00898249	0.961427
221	tr|Q55744|Q55744_SYNY3	Sll0381 protein OS=Synechocystis sp. (strain PCC 6803 / Kazusa) GN=sll0381 PE=4 SV=1	31137	123	1.14393					224	1.51515					94	1.3779	32	1.54351			2.39075e-06	2.54079e-09
222	sw|P21697|PLAS_SYNY3	Plastocyanin OS=Synechocystis sp. (strain PCC 6803 / Kazusa) GN=petE PE=1 SV=1	13195	122	0.984829	55	0.878944	413	0.989725	138	1.12827	101	1.12116	36	1.13744	48	0.88872	34	0.918719	315	0.935484	0.0474793	0.144967
223	tr|Q55432|Q55432_SYNY3	Sll0822 protein OS=Synechocystis sp. (strain PCC 6803 / Kazusa) GN=sll0822 PE=1 SV=1	14010	122	0.998281	84	1.12291	169	0.922716											287	2.1828	NaN	1.23133e-27
224	sw|P73313|RL16_SYNY3	50S ribosomal protein L16 OS=Synechocystis sp. (strain PCC 6803 / Kazusa) GN=rplP PE=3 SV=1	16082	122	1.04076	92	1.16828	190	1.11023											237	1.1106	NaN	0.329814
225	sw|P77960|TRPA_SYNY3	Tryptophan synthase alpha chain OS=Synechocystis sp. (strain PCC 6803 / Kazusa) GN=trpA PE=3 SV=1	28177	122	0.904825	83	0.962879	143	1.01351	160	1.08593			115	0.865155	161	0.846943	63	0.85468	115	0.831029	0.697338	0.00986043
226	sw|P54206|RBS_SYNY3	Ribulose bisphosphate carboxylase small chain OS=Synechocystis sp. (strain PCC 6803 / Kazusa) GN=cbbS PE=3 SV=1	13402	121	1.13685	153	0.911116	352	1.05204	200	1.38398	151	1.31343			95	0.85226	72	0.953202	247	0.914747	7.0083e-06	0.114365
227	tr|Q55412|Q55412_SYNY3	Slr0583 protein OS=Synechocystis sp. (strain PCC 6803 / Kazusa) GN=slr0583 PE=4 SV=1	35609	121	0.896227	167	1.01526	71	0.992071	212	0.703196	33	0.870764	228	0.90162	55	1.02469			314	1.4232	0.00390757	0.00422221
228	tr|P73173|P73173_SYNY3	PilJ protein OS=Synechocystis sp. (strain PCC 6803 / Kazusa) GN=pilJ PE=4 SV=1	103173	121	0.919187	126	0.845741	363	0.91434	237	0.690743	22	0.861633	78	0.755761	97	0.648462	41	0.652381	130	0.588326	0.000156888	1.76823e-09
229	tr|P74708|P74708_SYNY3	Sll1109 protein OS=Synechocystis sp. (strain PCC 6803 / Kazusa) GN=sll1109 PE=4 SV=1	22084	121	0.952564			221	1.16484	235	1.14902			215	0.918371	18	1.0376			144	0.937788	0.709905	0.818156
230	sw|P73467|Y1223_SYNY3	Epimerase family protein slr1223 OS=Synechocystis sp. (strain PCC 6803 / Kazusa) GN=slr1223 PE=3 SV=2	33343	118	1.01952	184	0.996288	163	1.04691	250	1.44209	65	1.30202	161	1.32068	60	1.31713			74	1.20276	2.10551e-08	0.000861761
231	tr|P72834|P72834_SYNY3	UDP-glucose dehydrogenase OS=Synechocystis sp. (strain PCC 6803 / Kazusa) GN=slr1299 PE=3 SV=1	49409	118	1.02458	258	1.09301	183	1.17489	209	0.857617	45	0.880597			81	0.865932	73	0.719048	691	0.894777	0.0748359	0.00419366
232	sw|P73302|KAD1_SYNY3	Adenylate kinase 1 OS=Synechocystis sp. (strain PCC 6803 / Kazusa) GN=adk1 PE=3 SV=2	20239	117	0.950035	95	1.1126			130	1.16729	73	1.14486	512	1.09857	73	0.986707	51	1.06814	342	1.16667	0.0349087	0.271846
233	sw|Q55766|RPIA_SYNY3	Ribose-5-phosphate isomerase A OS=Synechocystis sp. (strain PCC 6803 / Kazusa) GN=rpiA PE=3 SV=1	24737	117	1.0529	151	1.09507	341	1.06321	480	0.925695	70	0.983319	105	0.928274	185	0.88948	95	0.977011	144	0.956989	0.340335	0.3043
234	sw|P74561|HIS4_SYNY3	1-(5-phosphoribosyl)-5-[(5-phosphoribosylamino)methylideneamino] imidazole-4-carboxamide isomerase OS=Synechocystis sp. (strain PCC 6803 / Kazusa) GN=hisA PE=3 SV=1	27448	116	1.04177	73	1.13116	359	1.04043	430	1.32503	139	1.17559	407	1.38269	124	1.04596	53	1.00328	217	1.33641	3.59104e-06	0.0482131
235	sw|Q55513|DAPA_SYNY3	4-hydroxy-tetrahydrodipicolinate synthase OS=Synechocystis sp. (strain PCC 6803 / Kazusa) GN=dapA PE=3 SV=1	32086	116	1.01244	64	1.14869	152	0.971633	259	1.21627	43	1.03951	55	1.32716	81	1.14318	27	1.14778	54	1.28341	0.0024509	0.00284904
236	sw|P73505|SYI_SYNY3	Isoleucine--tRNA ligase OS=Synechocystis sp. (strain PCC 6803 / Kazusa) GN=ileS PE=3 SV=1	112846	116	0.973804	171	1.04145	166	0.956221	265	0.986301	36	0.925373	441	0.997686	231	0.906191	102	0.912151	880	0.906298	0.569672	0.119898
237	sw|Q55665|GSA_SYNY3	Glutamate-1-semialdehyde 2,1-aminomutase OS=Synechocystis sp. (strain PCC 6803 / Kazusa) GN=hemL PE=3 SV=2	46147	116	0.97785	200	1.08167	603	0.921599	583	0.653549					84	0.856817	100	0.876026	918	0.835637	0.00113818	0.0168802
238	tr|P73449|P73449_SYNY3	Nitrate transport protein NrtD OS=Synechocystis sp. (strain PCC 6803 / Kazusa) GN=nrtD PE=3 SV=1	36712	114	1.07717	80	1.18272	120	0.859057			42	0.515803	98	0.589449	113	0.83327	62	0.770443	30	0.983871	3.17654e-09	0.0221802
239	sw|P73960|LEU3_SYNY3	3-isopropylmalate dehydrogenase OS=Synechocystis sp. (strain PCC 6803 / Kazusa) GN=leuB PE=3 SV=1	38757	114	0.822191	158	0.965354	199	1.04132	199	0.892487	33	0.993854			132	0.785416	90	0.745074	188	0.792627	0.416534	0.000215689
240	sw|P74384|PUR8_SYNY3	Adenylosuccinate lyase OS=Synechocystis sp. (strain PCC 6803 / Kazusa) GN=purB PE=3 SV=1	48675	114	0.971174	124	1.21881	220	1.00134	562	0.962225	20	0.917471			157	0.989746	82	0.885057	588	0.980799	0.392045	0.392174
241	sw|P73312|RL29_SYNY3	50S ribosomal protein L29 OS=Synechocystis sp. (strain PCC 6803 / Kazusa) GN=rpmC PE=3 SV=1	8540	113	1.07717			180	1.06924			80	0.684548			29	1.06343			80	0.897849	0.00300574	0.747271
242	tr|P72754|P72754_SYNY3	Prohibitin OS=Synechocystis sp. (strain PCC 6803 / Kazusa) GN=phb PE=4 SV=1	30550	113	1.13685	89	1.24356	81	1.23073	99	1.54587	53	1.29148	59	1.74734			23	1.21757	28	0.987711	5.28958e-17	0.20266
243	sw|P52231|THIO_SYNY3	Thioredoxin OS=Synechocystis sp. (strain PCC 6803 / Kazusa) GN=trxA PE=1 SV=3	11855	113	0.933448	121	1.02598	192	1.02334	322	0.794604	37	0.915716			75	1.14774	91	1.14122	120	1.17435	0.0495353	0.0168353
244	sw|P73971|AMPA_SYNY3	Probable cytosol aminopeptidase OS=Synechocystis sp. (strain PCC 6803 / Kazusa) GN=pepA PE=3 SV=2	52304	113	0.941843	132	0.909466	113	1.01631	315	1.28601	22	1.10711			37	0.81428	47	0.809031	158	0.878648	0.0123202	0.00605804
245	tr|P72675|P72675_SYNY3	Slr0731 protein OS=Synechocystis sp. (strain PCC 6803 / Kazusa) GN=slr0731 PE=4 SV=1	44803	112	0.961667	221	0.978346	347	1.00525	445	1.20631	117	0.96137			171	1.23054	115	1.02709	343	0.967742	0.303939	0.262969
246	sw|Q55687|AAR_SYNY3	Long-chain acyl-[acyl-carrier-protein] reductase OS=Synechocystis sp. (strain PCC 6803 / Kazusa) GN=sll0209 PE=3 SV=1	38083	111	1.14393	146	1.02423	239	0.906634	215	0.930677	84	0.985075	148	0.874132	226	1.25104	171	1.30296	251	1.40015	0.227544	5.3835e-07
247	sw|P73833|CPHA_SYNY3	Cyanophycin synthetase OS=Synechocystis sp. (strain PCC 6803 / Kazusa) GN=cphA PE=3 SV=1	94978	111	0.859816	134	0.822541	327	0.939692	309	1.04276	64	1.07287	311	1.08653	429	1.23281	54	1.21593	587	1.22273	0.319528	0.000461392
248	tr|Q55190|Q55190_SYNY3	Na/H+ antiporter OS=Synechocystis sp. (strain PCC 6803 / Kazusa) GN=sll0689 PE=4 SV=1	48013	111	1.04885	126	1.13529			173	1.52345	25	1.41879	118	1.39102					69	0.805684	1.96287e-12	0.064826
249	sw|P73410|CYSK_SYNY3	Cysteine synthase OS=Synechocystis sp. (strain PCC 6803 / Kazusa) GN=cysK PE=3 SV=2	33267	110	0.897138	90	0.895133	126	0.969287	242	1.16314	121	1.08867	198	0.983804	67	0.818078	64	0.853859	127	0.828725	0.240345	0.00593132
250	sw|Q55806|SYT_SYNY3	Threonine--tRNA ligase OS=Synechocystis sp. (strain PCC 6803 / Kazusa) GN=thrS PE=3 SV=1	68944	110	1.01022	393	1.06207	339	0.975988	260	0.940639	97	1.01493			251	1.00646	374	0.995484	300	1.13825	0.719149	0.506425
251	tr|P73264|P73264_SYNY3	3-amino-5-hydroxybenzoic acid synthase OS=Synechocystis sp. (strain PCC 6803 / Kazusa) GN=slr1140 PE=3 SV=1	41818	110	0.944978	107	0.942565	127	0.977999	188	1.03362	81	0.965759			112	0.829472	102	1	162	0.958525	0.941852	0.223687
252	sw|Q55894|THIC_SYNY3	Phosphomethylpyrimidine synthase OS=Synechocystis sp. (strain PCC 6803 / Kazusa) GN=thiC PE=3 SV=1	51504	110	1.10145	40	0.957105	147	0.995756	327	1.31673	79	1.63038			76	0.665856			105	0.81874	8.95998e-10	0.000580438
253	sw|P73632|DDL_SYNY3	D-alanine--D-alanine ligase OS=Synechocystis sp. (strain PCC 6803 / Kazusa) GN=ddl PE=3 SV=1	39091	110	1.0175	143	1.14766	114	1.07069	198	0.729597					145	0.811242	79	0.779475			0.0107608	0.00602576
254	tr|P74433|P74433_SYNY3	Slr0404 protein OS=Synechocystis sp. (strain PCC 6803 / Kazusa) GN=slr0404 PE=4 SV=1	34843	108	0.913826	44	0.947412	431	0.905294	175	0.849315			174	0.829801	68	2.34409			68	2.6275	0.0301526	1.36204e-83
255	sw|P73594|Y1409_SYNY3	Uncharacterized WD repeat-containing protein slr1409 OS=Synechocystis sp. (strain PCC 6803 / Kazusa) GN=slr1409 PE=4 SV=1	35794	108	0.865581	34	0.706641	167	0.923163	92	0.658115					57	0.940372	31	1.0156			0.00131956	0.72114
256	sw|P29256|PSAF_SYNY3	Photosystem I reaction center subunit III OS=Synechocystis sp. (strain PCC 6803 / Kazusa) GN=psaF PE=1 SV=1	18351	107	1.11662	59	0.86853	617	0.948626	235	1.16646	121	0.920105	163	0.801851	141	0.680137	80	0.695238	562	0.592857	0.496244	2.20022e-08
257	sw|P73294|RL13_SYNY3	50S ribosomal protein L13 OS=Synechocystis sp. (strain PCC 6803 / Kazusa) GN=rplM PE=3 SV=1	16980	107	1.25923	49	1.62302	157	0.949855	39	0.616521	116	0.567076	206	0.643961	96	1.20167	68	0.93514	264	0.928571	2.1975e-10	0.791135
258	tr|P74746|P74746_SYNY3	Slr0600 protein OS=Synechocystis sp. (strain PCC 6803 / Kazusa) GN=slr0600 PE=4 SV=1	36198	107	0.940831	138	1.16622	112	1.03965	136	1.21544	62	1.482	70	1.43637	36	0.765667			180	1.03917	2.34706e-09	0.178421
259	sw|P51634|CHLI_SYNY3	Magnesium-chelatase subunit ChlI OS=Synechocystis sp. (strain PCC 6803 / Kazusa) GN=chlI PE=3 SV=2	39667	107	1.04683	121	1.00144	132	0.901273	353	0.928186	42	0.834592			117	0.818838	66	0.814532	378	0.927035	0.105065	0.0149974
260	sw|P74306|ZDS_SYNY3	Zeta-carotene desaturase OS=Synechocystis sp. (strain PCC 6803 / Kazusa) GN=crtQ PE=3 SV=1	54564	106	0.88227	35	1.2518	168	0.939692	202	0.971357					53	0.848462			100	0.791859	0.753738	0.0154407
261	tr|P73004|P73004_SYNY3	Long-chain-fatty-acid CoA ligase OS=Synechocystis sp. (strain PCC 6803 / Kazusa) GN=slr1609 PE=4 SV=1	77957	104	1.02862	126	1.03217	101	1.07215	522	1.45953	102	1.29061	212	1.23276	259	0.875807	143	0.960591	179	0.845622	2.39625e-07	0.0746109
262	tr|P73598|P73598_SYNY3	Sll1305 protein OS=Synechocystis sp. (strain PCC 6803 / Kazusa) GN=sll1305 PE=4 SV=1	33092	104	0.940022	134	1.02856	190	1.05874	124	0.575093	51	0.515101	286	0.566775	68	0.893278	58	0.64647	26	0.907834	3.92709e-13	0.00240472
263	sw|Q55187|SYFA_SYNY3	Phenylalanine--tRNA ligase alpha subunit OS=Synechocystis sp. (strain PCC 6803 / Kazusa) GN=pheS PE=3 SV=1	37215	103	0.817842	159	0.985152	58	0.919477	194	0.933167	107	0.925373	169	0.921703	83	1.07254	59	1.13136	207	1.30031	0.208319	0.00908619
264	tr|P74673|P74673_SYNY3	Slr1668 protein OS=Synechocystis sp. (strain PCC 6803 / Kazusa) GN=slr1668 PE=4 SV=1	30671	103	0.926773	38	0.812642	103	0.928747					163	0.910967					52	0.794931	0.38298	0.0516625
265	tr|Q6YRS8|Q6YRS8_SYNY3	Sll6017 protein OS=Synechocystis sp. (strain PCC 6803 / Kazusa) GN=sll6017 PE=4 SV=1	29250	102	0.869323	69	0.866674			108	1.43794	29	1.30641			63	1.02924					1.58259e-06	0.824447
266	sw|P74503|KACL2_SYNY3	KaiC-like protein 2 OS=Synechocystis sp. (strain PCC 6803 / Kazusa) GN=slr1942 PE=3 SV=1	56311	101	0.849196	60	0.883275	83	0.961693	63	1.01038					70	1.2594	38	1.21921	90	1.22427	0.962286	0.000242574
267	tr|P73606|P73606_SYNY3	Slr1855 protein OS=Synechocystis sp. (strain PCC 6803 / Kazusa) GN=slr1855 PE=4 SV=1	70130	100	1.09234	196	1.02475	441	1.01195	775	0.524533	111	0.623003			311	0.683935	258	0.750739	351	0.791091	1.6461e-08	2.4442e-05
268	sw|P72856|DPO3B_SYNY3	DNA polymerase III subunit beta OS=Synechocystis sp. (strain PCC 6803 / Kazusa) GN=dnaN PE=3 SV=1	42119	100	1.24102	170	1.13735	109	1.10219	301	0.991283	63	1.01493			68	0.830232	110	0.803777	68	0.827189	0.977426	0.00305299
269	sw|P73163|DLHH_SYNY3	Putative carboxymethylenebutenolidase OS=Synechocystis sp. (strain PCC 6803 / Kazusa) GN=sll1298 PE=3 SV=1	27039	100	0.881966	33	1.06207	89	0.956109	232	1.20465	28	1.01756	264	1.18001	45	0.822636	25	0.825123	165	0.950077	0.0390169	0.0255812
270	sw|P73242|FABD_SYNY3	Malonyl CoA-acyl carrier protein transacylase OS=Synechocystis sp. (strain PCC 6803 / Kazusa) GN=fabD PE=3 SV=1	31756	100	1.06301	98	1.10744	31	1.20393	70	0.68709	26	0.558385	54	1.15132			55	0.357718	42	0.765131	0.000945174	6.3565e-09
271	sw|P77968|SODF_SYNY3	Superoxide dismutase [Fe] OS=Synechocystis sp. (strain PCC 6803 / Kazusa) GN=sodB PE=1 SV=3	21777	100	0.959745	54	1.17756	169	1.06757	440	1.11582			551	1.27256	86	0.973035	62	0.885878	663	0.976959	0.0134443	0.336518
272	sw|P73069|YC48L_SYNY3	Ycf48-like protein OS=Synechocystis sp. (strain PCC 6803 / Kazusa) GN=slr2034 PE=3 SV=1	37382	99	0.994033	184	0.95597	398	0.967724	305	0.949772	155	1.00878	52	0.828783	191	0.897076	271	0.885057	335	0.954685	0.222341	0.136184
273	tr|Q55765|Q55765_SYNY3	RNA-binding protein OS=Synechocystis sp. (strain PCC 6803 / Kazusa) GN=slr0193 PE=4 SV=1	16663	99	1.13583	88	0.991751					40	0.667779	61	0.683202	30	0.943411	24	0.984401	75	0.81874	1.59828e-05	0.150388
274	sw|P74741|PUR9_SYNY3	Bifunctional purine biosynthesis protein PurH OS=Synechocystis sp. (strain PCC 6803 / Kazusa) GN=purH PE=3 SV=2	54816	98	1.00759	171	0.925242	306	1.05707	526	1.04027	102	0.946444			152	0.774022	80	0.739655	321	0.774962	0.876152	0.000102729
275	sw|Q59992|TRPB_SYNY3	Tryptophan synthase beta chain OS=Synechocystis sp. (strain PCC 6803 / Kazusa) GN=trpB PE=3 SV=1	45327	98	0.715182	77	1.04867	105	1.11112	152	0.968037					37	1.05051	28	1.31034	140	1.07143	0.730517	0.0261071
276	sw|Q55835|FUTA2_SYNY3	Iron uptake protein A2 OS=Synechocystis sp. (strain PCC 6803 / Kazusa) GN=futA2 PE=1 SV=1	38132	97	0.844038	152	0.780986	367	0.935224	381	1.00042	136	1.03512	306	1.26978	87	0.927459	52	0.957307	69	0.887865	0.122003	0.193992
277	tr|P73946|P73946_SYNY3	Slr1506 protein OS=Synechocystis sp. (strain PCC 6803 / Kazusa) GN=slr1506 PE=4 SV=1	69089	97	1.1419	87	1.00144	127	1.04791	959	1.27273	89	1.23881			117	0.998861	144	0.895731	382	0.772657	0.00104745	0.0626384
278	sw|Q55791|Y075_SYNY3	Probable ATP-dependent transporter slr0075 OS=Synechocystis sp. (strain PCC 6803 / Kazusa) GN=slr0075 PE=3 SV=1	28402	97	0.979468	38	1.17344	398	0.908979	85	0.777003	56	0.904302	154	0.724572	84	1.26396	59	1.17734	186	1.32642	0.00112264	5.91215e-05
279	tr|Q55419|Q55419_SYNY3	MoxR protein OS=Synechocystis sp. (strain PCC 6803 / Kazusa) GN=moxR PE=4 SV=1	33546	96	1.10751	68	1.07342	96	0.944606	118	1.02947					40	1.44398	34	1.19704			0.822801	3.71421e-05
280	sw|P72623|GLGA2_SYNY3	Probable glycogen synthase 2 OS=Synechocystis sp. (strain PCC 6803 / Kazusa) GN=glgA2 PE=1 SV=1	56816	94	1.00394	83	0.959579	152	0.884409	322	1.11914	62	1.20983			203	1.00646	84	1.01396	379	0.937788	0.0372366	0.758345
281	sw|P73997|AROB_SYNY3	3-dehydroquinate synthase OS=Synechocystis sp. (strain PCC 6803 / Kazusa) GN=aroB PE=3 SV=1	38945	94	0.941438	25	0.894617			64	0.768203	19	0.897278					19	1.16667	46	1.18817	0.0239906	0.0242975
282	sw|P32422|PSAC_SYNY3	Photosystem I iron-sulfur center OS=Synechocystis sp. (strain PCC 6803 / Kazusa) GN=psaC PE=1 SV=2	9335	93	0.965308	147	1.03114	250	0.945723	320	1.05272	139	0.935031			51	0.764147	41	0.856322	119	0.642012	0.881516	5.72737e-05
283	tr|P73681|P73681_SYNY3	Slr2144 protein OS=Synechocystis sp. (strain PCC 6803 / Kazusa) GN=slr2144 PE=4 SV=1	33482	93	1.07414	49	1.07651	304	0.984588	317	0.951432	33	1.04039	195	0.833503	70	0.783897	61	0.797619	121	0.67235	0.308953	4.70557e-05
284	sw|Q59994|TPIS_SYNY3	Triosephosphate isomerase OS=Synechocystis sp. (strain PCC 6803 / Kazusa) GN=tpiA PE=3 SV=1	26313	93	1.03773	91	1.04455	328	1.05495	197	0.789124	26	1.26427	548	0.822952	101	0.805165	63	0.847291	481	0.919355	0.456336	0.017715
285	sw|Q55621|PUR1_SYNY3	Amidophosphoribosyltransferase OS=Synechocystis sp. (strain PCC 6803 / Kazusa) GN=purF PE=3 SV=1	54206	93	0.966522	130	0.981543			211	0.746119					102	1.0657	70	1.23153	64	1.17588	0.0165063	0.0145779
286	tr|P73853|P73853_SYNY3	IMP dehydrogenase subunit OS=Synechocystis sp. (strain PCC 6803 / Kazusa) GN=guaB PE=3 SV=1	40608	92	1.13381	592	0.995566	402	1.08644	1172	1.07513	162	1.08604			428	1.109	405	1.00246	519	1.06221	0.32439	0.399073
287	sw|P73305|RL18_SYNY3	50S ribosomal protein L18 OS=Synechocystis sp. (strain PCC 6803 / Kazusa) GN=rplR PE=3 SV=1	13196	92	0.945484	70	1.21675	42	1.05752	48	0.599668	75	0.642845			41	0.98215	23	1.18227	66	1.24885	5.05345e-07	0.0337531
288	sw|P74598|Y1491_SYNY3	Uncharacterized WD repeat-containing protein sll1491 OS=Synechocystis sp. (strain PCC 6803 / Kazusa) GN=sll1491 PE=4 SV=1	37381	92	0.927683	33	0.992576	69	0.992517	56	1.20963	52	1.51536	45	1.37436	36	0.709381	43	0.737603	39	0.589939	7.13518e-09	1.70825e-07
289	sw|P74457|PYRH_SYNY3	Uridylate kinase OS=Synechocystis sp. (strain PCC 6803 / Kazusa) GN=pyrH PE=3 SV=1	27804	92	0.864671	118	1.08167	131	0.926178	205	1.10668	47	1.19842	226	1.08746	84	1.06039			145	1.03994	0.044174	0.556929
290	sw|P73067|DXS_SYNY3	1-deoxy-D-xylulose-5-phosphate synthase OS=Synechocystis sp. (strain PCC 6803 / Kazusa) GN=dxs PE=3 SV=1	69569	92	0.992617	234	0.93411	203	1.03507	81	0.738481	36	0.904302	22	0.882277	127	0.545841	147	0.556486	466	0.593164	0.00876109	1.76002e-12
291	sw|P54123|RNJ_SYNY3	Ribonuclease J OS=Synechocystis sp. (strain PCC 6803 / Kazusa) GN=slr0551 PE=3 SV=1	70668	91	1.10347	134	1.192	272	1.0134	205	0.48543	81	0.501844	449	0.524017	116	0.60752	148	0.652709	680	0.732565	9.26833e-16	4.64805e-08
292	tr|P73601|P73601_SYNY3	Sll1784 protein OS=Synechocystis sp. (strain PCC 6803 / Kazusa) GN=sll1784 PE=4 SV=1	29910	91	0.852432	68	0.848319	124	0.862855	230	0.55384	50	0.628446			86	0.87125	50	0.672578			6.01798e-08	0.00226478
293	tr|P73913|P73913_SYNY3	Acetohydroxy acid synthase OS=Synechocystis sp. (strain PCC 6803 / Kazusa) GN=ilvG PE=3 SV=1	68257	90	0.906949	274	1.06207	163	0.872013	87	0.812785	72	0.827831	403	0.616937	117	0.508545	67	0.564122	172	0.443472	5.11972e-05	1.14446e-15
294	sw|P54225|HEMH_SYNY3	Ferrochelatase OS=Synechocystis sp. (strain PCC 6803 / Kazusa) GN=hemH PE=3 SV=1	44011	90	1.02559	92	0.928542			215	1.06102	32	1.12818			53	1.37334	61	1.17652	107	1.351	0.242471	2.2738e-06
295	tr|P74357|P74357_SYNY3	Sll1530 protein OS=Synechocystis sp. (strain PCC 6803 / Kazusa) GN=sll1530 PE=4 SV=1	44004	90	0.958734	74	1.00876	64	1.0115	171	0.805645	27	0.646971			142	1.27915	94	1.25123	201	1.23656	0.00026244	6.01726e-05
296	tr|P73537|P73537_SYNY3	Slr1363 protein OS=Synechocystis sp. (strain PCC 6803 / Kazusa) GN=slr1363 PE=4 SV=1	59036	89	0.873066	64	0.930089													153	0.97619	NaN	0.787929
297	tr|P74100|P74100_SYNY3	Slr1962 protein OS=Synechocystis sp. (strain PCC 6803 / Kazusa) GN=slr1962 PE=4 SV=1	40544	88	0.94245			235	1.05316	181	1.37817	33	1.45127			61	0.954045	38	1.19622	57	0.978495	8.45462e-08	0.546257
298	sw|P73407|CCMK4_SYNY3	Carbon dioxide-concentrating mechanism protein CcmK homolog 4 OS=Synechocystis sp. (strain PCC 6803 / Kazusa) GN=ccmK4 PE=1 SV=3	11895	87	0.93982	41	1.13013	130	0.91769	102	1.08344	58	1.44952					42	0.858785	55	0.936252	0.00063177	0.158615
299	sw|P73320|RL3_SYNY3	50S ribosomal protein L3 OS=Synechocystis sp. (strain PCC 6803 / Kazusa) GN=rplC PE=3 SV=1	22784	87	1.11459	32	1.00835	285	1.109	30	0.598672			27	0.650625	45	1.07102	26	0.905583	271	0.937788	6.36193e-07	0.588055
300	sw|P74572|P5CR_SYNY3	Pyrroline-5-carboxylate reductase OS=Synechocystis sp. (strain PCC 6803 / Kazusa) GN=proC PE=3 SV=1	27866	87	1.01649	27	0.926995	132	1.09169	209	1.39311			244	1.41046	29	1.23813			216	1.27266	2.12675e-07	0.00106566
301	sw|Q55422|PUR5_SYNY3	Phosphoribosylformylglycinamidine cyclo-ligase OS=Synechocystis sp. (strain PCC 6803 / Kazusa) GN=purM PE=3 SV=1	36426	87	1.03874	82	1.09095	83	1.08957	80	1.18555			32	1.10782	137	1.16825	33	1.21346	77	1.14516	0.0642699	0.00633627
302	sw|P74178|Y1178_SYNY3	Uncharacterized protein sll1178 OS=Synechocystis sp. (strain PCC 6803 / Kazusa) GN=sll1178 PE=3 SV=1	69554	86	0.973703	123	0.798515	58	0.918025	100	0.782731					120	1.18192	118	1.26108			0.0395135	0.00466697
303	sw|P73595|Y1410_SYNY3	Uncharacterized WD repeat-containing protein slr1410 OS=Synechocystis sp. (strain PCC 6803 / Kazusa) GN=slr1410 PE=4 SV=1	35968	85	0.947305	48	1.05383	151	1.04791	55	0.653051	18	0.930641			73	1.05735	22	1.02053			0.005233	0.65955
304	sw|P73283|FABF_SYNY3	3-oxoacyl-[acyl-carrier-protein] synthase 2 OS=Synechocystis sp. (strain PCC 6803 / Kazusa) GN=fabF PE=1 SV=1	44489	84	1.08729	68	0.996185	128	1.05059	375	0.749108	25	0.887621			79	0.917585	82	0.986043	128	1.12826	0.0144702	0.931506
305	sw|P73133|ARGD_SYNY3	Acetylornithine aminotransferase OS=Synechocystis sp. (strain PCC 6803 / Kazusa) GN=argD PE=3 SV=1	46937	83	1.00971	59	1.07342	71	1.13469	57	0.781984					55	0.971515	45	1.02874	62	0.855607	0.0388557	0.392931
306	sw|P73299|RS13_SYNY3	30S ribosomal protein S13 OS=Synechocystis sp. (strain PCC 6803 / Kazusa) GN=rpsM PE=3 SV=1	14563	82	1.07414	73	1.02887	76	1.17043	50	0.661353					37	0.998101	55	0.940066	51	0.959293	0.00146395	0.527321
307	sw|Q55154|DNAK1_SYNY3	Chaperone protein dnaK1 OS=Synechocystis sp. (strain PCC 6803 / Kazusa) GN=dnaK1 PE=3 SV=1	75303	81	0.948114	243	1.07754	123	1	305	1.1565	48	1.03687	257	1.03656	263	1.0809	80	1.21429	392	1.07296	0.252731	0.0598331
308	tr|P73799|P73799_SYNY3	Slr1259 protein OS=Synechocystis sp. (strain PCC 6803 / Kazusa) GN=slr1259 PE=4 SV=1	26016	81	1.40285	21	1.47659			126	0.318306			123	0.384914					301	1.44393	1.20728e-17	4.9422e-05
309	sw|P73574|FABG1_SYNY3	3-oxoacyl-[acyl-carrier-protein] reductase 1 OS=Synechocystis sp. (strain PCC 6803 / Kazusa) GN=fabG1 PE=3 SV=1	25765	80	1.05593	95	1.12085	415	1.20616	263	1.01619	155	1.17647	262	1.23369	446	0.961641	189	0.952381	178	0.977727	0.0283148	0.507581
310	sw|Q55729|SYM_SYNY3	Methionine--tRNA ligase OS=Synechocystis sp. (strain PCC 6803 / Kazusa) GN=metG PE=3 SV=1	61746	80	1.02761	134	1.02578			295	1.15068	43	1.19315			132	1.29966	106	1.05665	265	1.3702	0.0292264	0.000146948
311	tr|P73422|P73422_SYNY3	Slr1537 protein OS=Synechocystis sp. (strain PCC 6803 / Kazusa) GN=slr1537 PE=4 SV=1	32511	80	0.906139	20	1.05692	106	0.96482			21	0.945566	96	0.852661	21	0.910748			51	0.891705	0.164871	0.173442
312	tr|Q55146|Q55146_SYNY3	Sll0064 protein OS=Synechocystis sp. (strain PCC 6803 / Kazusa) GN=sll0064 PE=4 SV=1	30273	79	0.87347	56	0.840483	210	0.893455	254	1.22707	36	1.28709			53	0.724801	46	0.820197			0.000985477	0.00232323
313	tr|Q55387|Q55387_SYNY3	Periplasmic binding protein of ABC transporter for natural amino acids OS=Synechocystis sp. (strain PCC 6803 / Kazusa) GN=natB PE=4 SV=1	46814	79	1	86	0.941637	229	1.01094	695	1.72852	26	1.49605			71	0.812761	69	0.594499	129	0.788018	1.98917e-15	1.17203e-05
314	sw|P72689|IF2_SYNY3	Translation initiation factor IF-2 OS=Synechocystis sp. (strain PCC 6803 / Kazusa) GN=infB PE=3 SV=1	108281	79	1.24406	167	1.16106			66	0.520133					57	0.860615	61	1.0312	78	0.978495	7.18117e-06	0.437084
315	tr|Q55454|Q55454_SYNY3	Sll0034 protein OS=Synechocystis sp. (strain PCC 6803 / Kazusa) GN=sll0034 PE=4 SV=1	28576	79	1.1591									73	1.13466					28	1.23425	0.231272	0.0341328
316	tr|P73542|P73542_SYNY3	Sll1272 protein OS=Synechocystis sp. (strain PCC 6803 / Kazusa) GN=sll1272 PE=4 SV=1	29047	78	1.01952							32	0.827392	40	0.909024	35	1.11736	54	0.974548	29	1.24731	0.0729357	0.0840786
317	sw|Q59977|CISY_SYNY3	Citrate synthase OS=Synechocystis sp. (strain PCC 6803 / Kazusa) GN=gltA PE=3 SV=1	44973	78	0.973399	49	0.917199	57	0.980344	285	0.909921	22	0.937665			109	1.12115	30	1.02463	72	1.02995	0.286434	0.392941
318	tr|P77970|P77970_SYNY3	Glutamate--ammonia ligase OS=Synechocystis sp. (strain PCC 6803 / Kazusa) GN=glnN PE=3 SV=1	79445	78	0.951654	349	1.01206	198	1.01943	299	0.829639			155	0.766034	141	0.606684	35	0.551642	445	0.587942	0.0066486	1.1929e-11
319	sw|P73950|PLSX_SYNY3	Phosphate acyltransferase OS=Synechocystis sp. (strain PCC 6803 / Kazusa) GN=plsX PE=3 SV=1	37490	78	0.907454	102	0.832646	241	1.00346	171	0.875052					91	0.960881	43	1.07471	116	0.94086	0.228323	0.83354
320	sw|P74122|ARGJ_SYNY3	Arginine biosynthesis bifunctional protein ArgJ OS=Synechocystis sp. (strain PCC 6803 / Kazusa) GN=argJ PE=3 SV=2	43635	78	1.04683	38	0.939163	106	0.987268	100	1.0934			113	1.04489			24	1.19294	81	0.786482	0.403301	0.838722
321	tr|P73918|P73918_SYNY3	Acetolactate synthase OS=Synechocystis sp. (strain PCC 6803 / Kazusa) GN=ilvB PE=3 SV=1	60706	77	1.15101	122	0.922149			59	1.19303					56	1.624			74	1.4232	0.0823751	1.18771e-11
322	sw|P74230|RS12_SYNY3	30S ribosomal protein S12 OS=Synechocystis sp. (strain PCC 6803 / Kazusa) GN=rpsL PE=3 SV=1	14282	77	0.929099	36	0.966488									25	1.20851			41	0.696006	NaN	0.487955
323	sw|P74367|PSB27_SYNY3	Photosystem II lipoprotein Psb27 OS=Synechocystis sp. (strain PCC 6803 / Kazusa) GN=psb27 PE=1 SV=2	14834	76	1.12471	39	1.21778	75	0.92763	126	0.486094	40	0.906936	61	0.699121	84	1.00342	23	1.23317	136	0.83871	8.0738e-07	0.75064
324	sw|P80046|IDH_SYNY3	Isocitrate dehydrogenase [NADP] OS=Synechocystis sp. (strain PCC 6803 / Kazusa) GN=icd PE=1 SV=2	52584	76	1.04683	128	1.00691	96	0.965602	104	0.862599	35	0.774715			99	0.799848	60	0.832512	167	0.760445	0.0146245	0.000875797
325	sw|Q55393|DFA1_SYNY3	Diflavin flavoprotein A 1 OS=Synechocystis sp. (strain PCC 6803 / Kazusa) GN=dfa1 PE=1 SV=1	63808	75	1.01345	72	0.995051	254	0.843869	795	1.41885	108	1.37752			177	0.924421	117	0.862069	631	0.925499	2.73541e-07	0.104638
326	tr|Q55374|Q55374_SYNY3	Slr0907 protein OS=Synechocystis sp. (strain PCC 6803 / Kazusa) GN=slr0907 PE=4 SV=1	116053	75	0.960049	199	0.976799	195	1.00324	339	0.920714	52	0.922739	188	0.915039	288	1.04368	67	1.02956	619	1.01075	0.169324	0.715704
327	sw|P74423|SYA_SYNY3	Alanine--tRNA ligase OS=Synechocystis sp. (strain PCC 6803 / Kazusa) GN=alaS PE=3 SV=1	96424	75	0.965005	47	1.0233	225	0.885414	160	0.840183			128	0.993059	168	0.838587			257	0.81106	0.246124	0.0182325
328	sw|P74342|FOLB_SYNY3	Probable dihydroneopterin aldolase OS=Synechocystis sp. (strain PCC 6803 / Kazusa) GN=folB PE=3 SV=2	13195	74	1.06402							28	1.35909									0.00106266	NaN
329	sw|P73317|RL2_SYNY3	50S ribosomal protein L2 OS=Synechocystis sp. (strain PCC 6803 / Kazusa) GN=rplB PE=3 SV=1	30528	74	1.03368	131	0.974221	209	1.04691	135	0.652719	19	0.530553	46	0.593707	103	1.06191	97	1.18801	312	1.12058	3.66484e-11	0.0581441
330	sw|P14835|PSBH_SYNY3	Photosystem II reaction center protein H OS=Synechocystis sp. (strain PCC 6803 / Kazusa) GN=psbH PE=3 SV=3	7112	74	0.911905			262	0.707282			18	0.923617					21	0.97619	165	0.475192	0.450018	0.000254312
331	tr|Q55780|Q55780_SYNY3	Slr0208 protein OS=Synechocystis sp. (strain PCC 6803 / Kazusa) GN=slr0208 PE=4 SV=1	29910	74	1.22383	97	1.03733	152	1.07617	101	0.633209			102	0.665895	39	1.22218	51	1.18473	74	1.32181	3.25465e-06	0.000140099
332	tr|P74722|P74722_SYNY3	Slr0586 protein OS=Synechocystis sp. (strain PCC 6803 / Kazusa) GN=slr0586 PE=4 SV=1	29789	74	0.970972	61	0.937616	35	0.809136													NaN	NaN
333	sw|Q55486|SYR_SYNY3	Arginine--tRNA ligase OS=Synechocystis sp. (strain PCC 6803 / Kazusa) GN=argS PE=3 SV=1	65685	73	1.02559	32	1.06414	72	1.13134	84	0.880033					44	0.790733	33	0.871921	47	0.609754	0.246617	7.16477e-05
334	tr|P74668|P74668_SYNY3	Pleiotropic regulatory protein OS=Synechocystis sp. (strain PCC 6803 / Kazusa) GN=degT PE=3 SV=1	41855	72	1.01952	172	0.970509	252	1.04568	484	0.787879	34	0.785689			114	0.955564	107	1.03777	208	1.07911	0.0042557	0.762244
335	tr|Q55437|Q55437_SYNY3	Sll0048 protein OS=Synechocystis sp. (strain PCC 6803 / Kazusa) GN=sll0048 PE=4 SV=1	35244	72	0.932538	41	0.888431	41	0.931986	141	1.48775	29	1.11062			82	1.3027			60	1.23579	0.000120265	0.00055276
336	tr|P73370|P73370_SYNY3	Slr2070 protein OS=Synechocystis sp. (strain PCC 6803 / Kazusa) GN=slr2070 PE=4 SV=1	32082	71	0.947608	53	1.05176	108	1.04523	264	1.0411	102	1.01756	168	1.13281	224	1.34903	131	1.21839	89	1.25192	0.348095	1.77043e-05
337	sw|P73290|PURA_SYNY3	Adenylosuccinate synthetase OS=Synechocystis sp. (strain PCC 6803 / Kazusa) GN=purA PE=3 SV=2	49332	71	1.00516	144	1.21056	319	1.1224	368	1.14819	50	1.24232			176	1.2161	84	1.22742	423	1.46928	0.0129275	1.65748e-06
338	tr|P73556|P73556_SYNY3	Slr0876 protein OS=Synechocystis sp. (strain PCC 6803 / Kazusa) GN=slr0876 PE=4 SV=1	45680	71	1.0086	59	0.874923			262	1.1291	43	0.957858			67	1.09381					0.617109	0.412696
339	sw|P73807|HIS8_SYNY3	Histidinol-phosphate aminotransferase OS=Synechocystis sp. (strain PCC 6803 / Kazusa) GN=hisC PE=3 SV=2	38849	71	1.08122			52	1.32901			30	1.05707	21	1.21333	29	1.19559	26	0.450328			0.0891361	0.0170687
340	sw|Q55778|SYE_SYNY3	Glutamate--tRNA ligase OS=Synechocystis sp. (strain PCC 6803 / Kazusa) GN=gltX PE=3 SV=1	54146	70	0.993931	155	0.977418	141	1.02245	454	0.973848	44	0.743635			129	0.665932	93	0.825123	197	0.592704	0.0552264	6.41131e-07
341	sw|P73293|RS9_SYNY3	30S ribosomal protein S9 OS=Synechocystis sp. (strain PCC 6803 / Kazusa) GN=rpsI PE=3 SV=1	15134	70	1.21371	127	0.942978	204	1.08655	41	0.642424	39	0.678929			34	0.910748			147	1.07834	6.52847e-06	0.888435
342	sw|P73298|RS11_SYNY3	30S ribosomal protein S11 OS=Synechocystis sp. (strain PCC 6803 / Kazusa) GN=rpsK PE=3 SV=1	13810	70	1.12572	73	1.16416	147	1.21622	73	0.542217	27	0.707638			46	1.04823					6.48316e-07	0.690988
343	sw|P73585|MURQ_SYNY3	N-acetylmuramic acid 6-phosphate etherase OS=Synechocystis sp. (strain PCC 6803 / Kazusa) GN=murQ PE=3 SV=1	32389	70	1.06807	57	0.983914															NaN	NaN
344	sw|P0DJF8|MTAP_SYNY3	S-methyl-5'-thioadenosine phosphorylase OS=Synechocystis sp. (strain PCC 6803 / Kazusa) GN=mtnP PE=3 SV=1	35524	69	1.11459			108	1.03909			104	0.951712	245	0.829708	165	1.23661			303	1.1682	0.13392	0.00989926
345	tr|P73736|P73736_SYNY3	N-acetylmuramoyl-L-alanine amidase OS=Synechocystis sp. (strain PCC 6803 / Kazusa) GN=amiA PE=4 SV=1	69969	69	0.937999	142	1.10229	99	1.03842	31	0.801411	67	0.895522	201	0.744655	144	0.745689	167	0.721182	202	0.691014	0.00216156	4.5954e-06
346	sw|P74494|NDK_SYNY3	Nucleoside diphosphate kinase OS=Synechocystis sp. (strain PCC 6803 / Kazusa) GN=ndk PE=1 SV=1	16738	68	1.1591	100	1.17756	139	1.20505	50	1.43877	81	1.85777			45	1.08014	37	0.855501	166	0.877112	4.00126e-17	0.278111
347	tr|P73388|P73388_SYNY3	Ferredoxin OS=Synechocystis sp. (strain PCC 6803 / Kazusa) GN=petF PE=4 SV=1	11485	68	1.06402	51	0.977315			76	0.752844	22	0.790694	62	0.722073							6.14796e-05	NaN
348	sw|P45450|MURF_SYNY3	UDP-N-acetylmuramoyl-tripeptide--D-alanyl-D-alanine ligase OS=Synechocystis sp. (strain PCC 6803 / Kazusa) GN=murF PE=3 SV=1	48495	68	1.062			157	1.00715	50	0.835201					48	0.820357			60	0.860983	0.115633	0.031277
349	tr|P73719|P73719_SYNY3	Sll1628 protein OS=Synechocystis sp. (strain PCC 6803 / Kazusa) GN=sll1628 PE=4 SV=1	43133	68	1.06706					75	1.06185									20	0.910906	0.600629	0.382673
350	tr|P72586|P72586_SYNY3	GDP-D-mannose dehydratase OS=Synechocystis sp. (strain PCC 6803 / Kazusa) GN=rfbD PE=1 SV=1	41422	67	0.986042	391	0.916993	1093	0.962475	973	1.17144	100	1.02283	81	1.14762	296	0.880365	282	1.06404	1376	0.990783	0.0815533	0.666771
351	sw|Q55469|MURE_SYNY3	UDP-N-acetylmuramoyl-L-alanyl-D-glutamate--2,6-diaminopimelate ligase OS=Synechocystis sp. (strain PCC 6803 / Kazusa) GN=murE PE=3 SV=1	55023	67	0.965814	95	0.917818	187	1.03272	406	0.921544	97	0.814135			215	1.1447	108	1.10016	407	1.10445	0.0721688	0.0748366
352	sw|P74667|DAPF_SYNY3	Diaminopimelate epimerase OS=Synechocystis sp. (strain PCC 6803 / Kazusa) GN=dapF PE=1 SV=1	30590	67	0.926469	75	0.881831	286	0.932879	188	1.04608	78	1.06585	217	0.98658	131	1.12419	63	1.18144	253	1.06989	0.658664	0.0546736
353	sw|Q55233|DRGA_SYNY3	Protein DrgA OS=Synechocystis sp. (strain PCC 6803 / Kazusa) GN=drgA PE=1 SV=1	23859	67	1.16314			85	1.18383	443	1.34828			422	1.49653	71	0.88872	71	0.917077	414	1.03917	4.82382e-08	0.361515
354	tr|P74186|P74186_SYNY3	Membrane protein OS=Synechocystis sp. (strain PCC 6803 / Kazusa) GN=pilM PE=4 SV=1	40854	66	0.934358	141	0.96556	285	0.961805	349	1.28186					181	1.26548	109	1.22332	245	1.42243	0.0104999	1.72877e-06
355	tr|P73020|P73020_SYNY3	Mg-chelatase subunit ChlH OS=Synechocystis sp. (strain PCC 6803 / Kazusa) GN=chlH PE=4 SV=1	149088	66	0.929099	162	1.00681	493	1.05316	58	0.487007			89	0.733642	246	0.802886	96	1.01396	175	0.764209	2.37499e-07	0.0202245
356	sw|P73599|Y1304_SYNY3	Uncharacterized protein sll1304 OS=Synechocystis sp. (strain PCC 6803 / Kazusa) GN=sll1304 PE=3 SV=1	33227	66	0.936381	49	0.964219	94	1.02401	67	0.46758					24	0.626206	42	0.642611			6.54354e-07	1.22103e-06
357	tr|Q55870|Q55870_SYNY3	Slr0626 protein OS=Synechocystis sp. (strain PCC 6803 / Kazusa) GN=slr0626 PE=4 SV=1	44513	65	1.18135	62	1.14869			35	0.914072	20	0.962248			37	0.960881					0.379941	0.681339
358	sw|Q55702|Y229_SYNY3	Uncharacterized oxidoreductase slr0229 OS=Synechocystis sp. (strain PCC 6803 / Kazusa) GN=slr0229 PE=3 SV=1	30254	65	0.873672	20	1.0961			153	0.758157					19	0.831751	40	1.07143			0.0222454	0.482497
359	sw|P73145|SSBT_SYNY3	Thylakoid-associated single-stranded DNA-binding protein slr1034 OS=Synechocystis sp. (strain PCC 6803 / Kazusa) GN=slr1034 PE=1 SV=1	14456	65	0.854658																	NaN	NaN
360	sw|P23349|RL7_SYNY3	50S ribosomal protein L7/L12 OS=Synechocystis sp. (strain PCC 6803 / Kazusa) GN=rplL PE=1 SV=3	13251	64	1.05998	58	1.11054	328	1.06265	97	0.648651	56	0.63705			52	0.885682	30	0.849754	417	0.984639	2.1189e-06	0.114202
361	sw|P73092|CPXS2_SYNY3	Chromophore lyase CpcS/CpeS 2 OS=Synechocystis sp. (strain PCC 6803 / Kazusa) GN=cpcS2 PE=3 SV=1	22160	64	0.94336	78	0.989689	223	0.926737	170	0.919054	44	0.866374	93	0.982878	72	0.876567	75	1.1445	155	1.07604	0.18618	0.664093
362	tr|P74308|P74308_SYNY3	Aldehyde reductase OS=Synechocystis sp. (strain PCC 6803 / Kazusa) GN=slr0942 PE=4 SV=1	36162	64	1.19551			52	1.47532	60	1.46202			38	1.2633					28	1.16974	2.9248e-06	0.128103
363	sw|Q55690|SYGB_SYNY3	Glycine--tRNA ligase beta subunit OS=Synechocystis sp. (strain PCC 6803 / Kazusa) GN=glyS PE=3 SV=1	80343	63	0.984626	242	0.918952	344	0.952982	384	0.894147	133	0.906936	760	0.919297	452	0.937334	169	0.906404	869	0.993856	0.114575	0.341162
364	tr|Q55648|Q55648_SYNY3	Sll0314 protein OS=Synechocystis sp. (strain PCC 6803 / Kazusa) GN=sll0314 PE=4 SV=1	35422	63	0.890968	57	0.950815	96	0.893455	125	1.20963	46	1.43635	51	1.17908	58	0.881884	62	0.83908			1.54211e-05	0.0581831
365	tr|Q55386|Q55386_SYNY3	Slr0924 protein OS=Synechocystis sp. (strain PCC 6803 / Kazusa) GN=slr0924 PE=4 SV=1	31317	63	0.796905			226	0.97208	358	0.695309	21	0.772608	208	0.643406	33	0.691379	59	0.908867	85	0.584409	1.35734e-06	9.01781e-06
366	tr|P73732|P73732_SYNY3	Extracellular solute-binding protein OS=Synechocystis sp. (strain PCC 6803 / Kazusa) GN=slr1740 PE=4 SV=1	63796	63	0.949125					80	1.48526							69	0.857143	69	0.930108	8.96577e-06	0.144103
367	tr|Q55372|Q55372_SYNY3	Slr0904 protein OS=Synechocystis sp. (strain PCC 6803 / Kazusa) GN=slr0904 PE=4 SV=1	55555	63	1.15809															30	0.903994	NaN	0.348793
368	sw|P73201|SYS_SYNY3	Serine--tRNA ligase OS=Synechocystis sp. (strain PCC 6803 / Kazusa) GN=serS PE=3 SV=1	48407	62	0.92212	50	1.0992	94	0.90038	278	0.973848	34	1.04917			141	0.879605	91	0.746634	292	0.908602	0.934928	0.0101995
369	tr|P73223|P73223_SYNY3	Sll1925 protein OS=Synechocystis sp. (strain PCC 6803 / Kazusa) GN=sll1925 PE=4 SV=1	25998	62	0.875089	52	1.04867									51	0.617547			71	0.536866	NaN	2.13604e-08
370	sw|Q55497|OTC_SYNY3	Ornithine carbamoyltransferase OS=Synechocystis sp. (strain PCC 6803 / Kazusa) GN=argF PE=3 SV=1	33823	61	0.951755	90	1.13116	112	1.07728	189	1.85969	160	1.482	66	1.17075	94	1.42423	99	1.39573			1.3043e-15	1.18917e-07
371	sw|Q55458|Y039_SYNY3	Uncharacterized protein slr0039 OS=Synechocystis sp. (strain PCC 6803 / Kazusa) GN=slr0039 PE=4 SV=1	38622	61	0.867806					216	1.48443					30	1.16369	24	1.11412	152	1.12442	9.29132e-06	0.0390071
372	tr|P73998|P73998_SYNY3	Cation or drug efflux system protein OS=Synechocystis sp. (strain PCC 6803 / Kazusa) GN=slr2131 PE=4 SV=1	115035	61	1.30272	34	1.13632	85	1.10208	211	1.64384			53	1.67793	201	0.983669			141	0.867127	9.66585e-18	0.296035
373	tr|Q55788|Q55788_SYNY3	Sensory transduction histidine kinase OS=Synechocystis sp. (strain PCC 6803 / Kazusa) GN=slr0073 PE=4 SV=1	35093	61	0.888338	114	1.00258	242	1.01094	151	1.26526			130	1.06988	96	1.49867	68	1.78654	108	1.55376	0.0337151	2.07063e-22
374	sw|P74208|PYRG_SYNY3	CTP synthase OS=Synechocystis sp. (strain PCC 6803 / Kazusa) GN=pyrG PE=3 SV=1	61990	61	0.962779	48	1.05279	76	0.668305	279	0.973848					108	0.885682	115	0.984401	78	0.778034	0.771303	0.0495366
375	sw|P12975|PSAE_SYNY3	Photosystem I reaction center subunit IV OS=Synechocystis sp. (strain PCC 6803 / Kazusa) GN=psaE PE=1 SV=4	8140	60	0.885102	68	1.06311	73	1.00168	172	1.07181	46	1.03248			38	0.982909	22	1.13054	92	0.621736	0.539613	0.133909
376	tr|Q55527|Q55527_SYNY3	CheA like protein OS=Synechocystis sp. (strain PCC 6803 / Kazusa) GN=slr0322 PE=4 SV=1	120938	60	0.958127	37	0.933595	187	0.986598	217	0.972188	28	0.855838			143	1.17812	135	1.08456	201	1.00845	0.232504	0.172613
377	tr|P74124|P74124_SYNY3	Renin-binding protein OS=Synechocystis sp. (strain PCC 6803 / Kazusa) GN=slr1975 PE=4 SV=1	45886	60	1.00587					150	0.668327											0.00182567	NaN
378	sw|P74309|ALF1_SYNY3	Fructose-bisphosphate aldolase class 1 OS=Synechocystis sp. (strain PCC 6803 / Kazusa) GN=fda PE=3 SV=1	33242	59	0.985233			207	1.01072	89	1.64965			110	1.35956	29	1.05355			186	1.20046	6.44051e-11	0.111205
379	sw|P73789|PPI2_SYNY3	Peptidyl-prolyl cis-trans isomerase slr1251 OS=Synechocystis sp. (strain PCC 6803 / Kazusa) GN=slr1251 PE=3 SV=1	18694	59	1.08021	36	1.192	125	1.05405	168	0.595849			67	0.669227	56	0.66259			52	0.730338	1.07895e-06	5.33882e-05
380	tr|Q55650|Q55650_SYNY3	Slr0355 protein OS=Synechocystis sp. (strain PCC 6803 / Kazusa) GN=slr0355 PE=4 SV=1	35536	59	1.02963			54	1.06198									19	0.480952			NaN	1.2301e-06
381	sw|P73321|Y1894_SYNY3	Uncharacterized protein slr1894 OS=Synechocystis sp. (strain PCC 6803 / Kazusa) GN=slr1894 PE=3 SV=1	17858	58	1.02862	28	1.01877			50	1.5027	59	1.63301							29	0.638863	1.82912e-13	0.000699425
382	sw|P74002|Y1322_SYNY3	Uncharacterized protein slr1322 OS=Synechocystis sp. (strain PCC 6803 / Kazusa) GN=slr1322 PE=3 SV=1	53552	58	0.950946	66	0.882862	58	0.916239	379	1.18888	51	1.03424			35	0.780099	51	0.777176	56	0.669816	0.164323	2.52214e-05
383	tr|P74326|P74326_SYNY3	Ssr1600 protein OS=Synechocystis sp. (strain PCC 6803 / Kazusa) GN=ssr1600 PE=4 SV=1	7542	58	0.966522	47	0.931945	23	0.945834	46	0.969697	39	1.12204			40	1.29738			65	1.35868	0.59528	2.41154e-05
384	sw|P27178|ATP6_SYNY3	ATP synthase subunit a OS=Synechocystis sp. (strain PCC 6803 / Kazusa) GN=atpB PE=3 SV=1	30679	58	0.99383	63	1.1291	171	1.05316			19	0.890255	245	1.08376	20	0.845423	43	0.968801	220	0.750538	0.81117	0.0159889
385	sw|P73558|GATA_SYNY3	Glutamyl-tRNA(Gln) amidotransferase subunit A OS=Synechocystis sp. (strain PCC 6803 / Kazusa) GN=gatA PE=3 SV=1	51837	58	1.17123	49	0.854712	145	0.888206	300	1.02283					113	0.911508	60	0.758128	789	0.9447	0.870914	0.0320028
386	sw|Q55610|SECD_SYNY3	Protein translocase subunit SecD OS=Synechocystis sp. (strain PCC 6803 / Kazusa) GN=secD PE=3 SV=1	50608	58	0.872054	79	0.842442	107	0.912218	238	0.916563			208	0.921703	189	0.918344	78	0.874384	131	0.965438	0.259765	0.168783
387	tr|P73619|P73619_SYNY3	Sll1775 protein OS=Synechocystis sp. (strain PCC 6803 / Kazusa) GN=sll1775 PE=4 SV=1	93105	57	1.04986	65	1.02289	177	1.03429	257	1.00208	44	1	311	1.00139	109	0.894797	61	0.82266	400	0.843318	0.947463	0.0150793
388	sw|Q55682|Y021_SYNY3	Putative protease slr0021 OS=Synechocystis sp. (strain PCC 6803 / Kazusa) GN=slr0021 PE=3 SV=1	30369	57	1.29766			96	1.00346	97	0.848485	44	1.11326									0.749586	NaN
389	sw|P49057|GUAA_SYNY3	GMP synthase [glutamine-hydrolyzing] OS=Synechocystis sp. (strain PCC 6803 / Kazusa) GN=guaA PE=3 SV=1	61370	57	0.960757	195	0.958033	46	0.968617	293	0.962225					130	0.996582	146	1.04269	272	1.10753	0.69048	0.484095
390	tr|P72621|P72621_SYNY3	dTDP-6-deoxy-L-mannose-dehydrogenase OS=Synechocystis sp. (strain PCC 6803 / Kazusa) GN=rfbD PE=4 SV=1	30345	57	1.00263																	NaN	NaN
391	tr|P73652|P73652_SYNY3	Sll1757 protein OS=Synechocystis sp. (strain PCC 6803 / Kazusa) GN=sll1757 PE=4 SV=1	31811	56	1.29261	29	1.19509	434	1.05863	236	1.31258	36	1.49254			70	0.929738	121	1.0509	48	0.9447	2.01412e-07	0.628972
392	sw|P48946|RS18_SYNY3	30S ribosomal protein S18 OS=Synechocystis sp. (strain PCC 6803 / Kazusa) GN=rpsR PE=3 SV=1	8376	56	0.803176	29	0.864405					22	0.734153			25	1.00114					0.0121338	0.969541
393	tr|P73723|P73723_SYNY3	Succinate dehydrogenase iron-sulphur protein subunit OS=Synechocystis sp. (strain PCC 6803 / Kazusa) GN=sdhB PE=4 SV=1	37527	56	1.02963			41	1.08164	90	1.18555			101	1.3466	26	1.06267					0.000644045	0.595395
394	sw|P73123|RBCR_SYNY3	Probable RuBisCO transcriptional regulator OS=Synechocystis sp. (strain PCC 6803 / Kazusa) GN=rbcR PE=3 SV=1	38108	55	0.978254	148	0.996185	166	1.09247	108	1.14321	99	1.20808			93	1.1166	111	1.11166	104	1.02842	0.0258021	0.198234
395	sw|P73672|ISPG_SYNY3	4-hydroxy-3-methylbut-2-en-1-yl diphosphate synthase OS=Synechocystis sp. (strain PCC 6803 / Kazusa) GN=ispG PE=3 SV=1	44490	55	0.92657	117	1.04351	340	0.975318	453	0.803736	90	0.887621			150	0.903152	197	0.935961	214	0.950845	0.0367975	0.227697
396	tr|Q55392|Q55392_SYNY3	Slr0565 protein OS=Synechocystis sp. (strain PCC 6803 / Kazusa) GN=slr0565 PE=4 SV=1	35871	55	0.971781					73	1.28601											0.00939539	NaN
397	tr|P73654|P73654_SYNY3	Ssl3364 protein OS=Synechocystis sp. (strain PCC 6803 / Kazusa) GN=ssl3364 PE=4 SV=1	8518	54	1.01072	44	1.33636					67	0.640737	464	0.881444	44	0.721231	54	0.755337	120	0.794163	0.00139965	6.89988e-05
398	tr|Q55466|Q55466_SYNY3	Sll0518 protein OS=Synechocystis sp. (strain PCC 6803 / Kazusa) GN=sll0518 PE=4 SV=1	43263	54	0.960049	274	0.944525	61	1.09772	218	0.950602	53	1.00702			159	1.14546	49	1.10263	228	1.11367	0.729257	0.0646157
399	sw|P74638|ACCA_SYNY3	Acetyl-coenzyme A carboxylase carboxyl transferase subunit alpha OS=Synechocystis sp. (strain PCC 6803 / Kazusa) GN=accA PE=3 SV=1	36134	54	0.878325	37	1.21365			65	0.966376	28	0.944688			78	1.12267	28	0.883415			0.515233	0.976806
400	sw|Q55484|DCDA_SYNY3	Diaminopimelate decarboxylase OS=Synechocystis sp. (strain PCC 6803 / Kazusa) GN=lysA PE=3 SV=1	51386	54	1.07414	29	1.09507	135	0.957338	127	0.63213					176	1.02241			114	0.914747	0.000556237	0.631204
401	tr|P73196|P73196_SYNY3	DNA ligase OS=Synechocystis sp. (strain PCC 6803 / Kazusa) GN=lig PE=4 SV=1	61489	53	0.891979	154	1.00835	241	1.00112	794	0.953923	41	0.873837	279	0.977325	311	1.51234	120	1.27422	1045	1.43164	0.260372	1.3403e-10
402	sw|P72966|BTPA_SYNY3	Photosystem I biogenesis protein BtpA OS=Synechocystis sp. (strain PCC 6803 / Kazusa) GN=btpA PE=3 SV=1	30138	53	0.968241	58	1.11157	215	1.16708	106	0.9423	37	0.875154	226	0.906802	58	1.34371	21	1.39327	320	1.28955	0.11941	6.71104e-08
403	tr|Q55584|Q55584_SYNY3	Cation or drug efflux system protein OS=Synechocystis sp. (strain PCC 6803 / Kazusa) GN=slr0369 PE=4 SV=1	117544	53	1.04582	123	0.941637	61	1.06868	167	1.33831	28	1.3547	120	1.37899	192	1.15913	60	1.09524	103	1.02842	1.68483e-08	0.15384
404	tr|P74630|P74630_SYNY3	Sll0735 protein OS=Synechocystis sp. (strain PCC 6803 / Kazusa) GN=sll0735 PE=4 SV=1	62264	52	0.983514	70	0.928026	90	0.867657	266	0.808551	25	0.907814			84	1.13635	120	1.1092	227	1.11444	0.0543041	0.0660026
405	sw|P22040|Y415_SYNY3	Uncharacterized ABC transporter ATP-binding protein sll0415 OS=Synechocystis sp. (strain PCC 6803 / Kazusa) GN=sll0415 PE=3 SV=2	39704	52	0.980378	38	0.856259			80	1.20548					34	1.42347	26	1.20279	103	1.34716	0.0639855	3.13692e-07
406	sw|Q55499|SSB_SYNY3	Single-stranded DNA-binding protein OS=Synechocystis sp. (strain PCC 6803 / Kazusa) GN=ssb PE=3 SV=1	13705	52	0.877819	52	0.783254													37	1.3871	NaN	0.000411611
407	tr|P72903|P72903_SYNY3	UDP-glucose-4-epimerase OS=Synechocystis sp. (strain PCC 6803 / Kazusa) GN=galE PE=3 SV=1	37871	52	0.922626					60	0.779577					53	0.824155					0.0367991	0.0938231
408	sw|P74155|YIDC_SYNY3	Membrane protein insertase YidC OS=Synechocystis sp. (strain PCC 6803 / Kazusa) GN=yidC PE=1 SV=1	42656	51	1.05593	38	1.05279	70	1.04121	86	1.02449	40	1.05443			64	0.987467	54	1.01724	124	1.32412	0.65458	0.0945266
409	tr|Q55715|Q55715_SYNY3	Slr0637 protein OS=Synechocystis sp. (strain PCC 6803 / Kazusa) GN=slr0637 PE=4 SV=1	29057	51	1.00688			72	1.03339	91	0.938149	35	1.09306	41	1.06617	68	0.958602			40	0.904762	0.662996	0.335669
410	sw|P74229|RS7_SYNY3	30S ribosomal protein S7 OS=Synechocystis sp. (strain PCC 6803 / Kazusa) GN=rpsG PE=3 SV=1	17373	51	1.01547	29	1.06826	269	1.07326			30	0.861633	25	0.516428	37	1.02317			337	0.985407	3.51052e-05	0.989776
411	tr|P74157|P74157_SYNY3	Sll1384 protein OS=Synechocystis sp. (strain PCC 6803 / Kazusa) GN=sll1384 PE=4 SV=1	34638	51	0.976333	45	0.974634	62	0.946839	61	0.820589			40	0.871356	48	1.33688	21	1.58621	85	1.27957	0.0371462	2.30576e-10
412	sw|P73440|Y1459_SYNY3	Putative 5'-nucleotidase alr3139 OS=Synechocystis sp. (strain PCC 6803 / Kazusa) GN=sll1459 PE=3 SV=1	25119	51	1.02255					39	0.652055											0.00108401	NaN
413	tr|Q55131|Q55131_SYNY3	Slr0049 protein OS=Synechocystis sp. (strain PCC 6803 / Kazusa) GN=slr0049 PE=4 SV=1	44486	50	0.822798	104	0.944422	234	0.880612	413	0.740307	66	0.796225			173	1.25256	125	0.964696	210	1.07988	0.0019297	0.132909
414	tr|P73458|P73458_SYNY3	Carboxyl-terminal protease OS=Synechocystis sp. (strain PCC 6803 / Kazusa) GN=prc PE=3 SV=1	46804	50	1.02053	103	1.03011	92	0.871677	615	0.913242	29	1.14047			220	0.784656	66	1.01478	123	0.746313	0.777564	0.0120481
415	sw|P73911|KATG_SYNY3	Catalase-peroxidase OS=Synechocystis sp. (strain PCC 6803 / Kazusa) GN=katG PE=1 SV=1	84621	50	0.930818	221	0.942359	179	0.813491	565	0.90494			616	0.875058	136	0.623471	34	0.673563	1196	0.575576	0.131522	1.02016e-09
416	tr|Q55376|Q55376_SYNY3	Slr0912 protein OS=Synechocystis sp. (strain PCC 6803 / Kazusa) GN=slr0912 PE=4 SV=1	29561	50	0.727218			56	1.16038							62	1.34144			42	1.27727	NaN	6.93399e-05
417	tr|P74569|P74569_SYNY3	Aspartokinase OS=Synechocystis sp. (strain PCC 6803 / Kazusa) GN=lysC PE=1 SV=1	63894	49	0.795995	167	1.10435	286	1.00235	310	0.937318	86	1.02458			308	0.998101	272	0.915435	205	0.963902	0.750376	0.459878
418	sw|P74497|MTNA_SYNY3	Methylthioribose-1-phosphate isomerase OS=Synechocystis sp. (strain PCC 6803 / Kazusa) GN=mtnA PE=3 SV=1	38486	49	1.00779			149	1.06131	142	0.902449	84	0.794118			40	1.46829	112	1.01396	117	1.10215	0.0399834	0.00238875
419	tr|Q55865|Q55865_SYNY3	Sll0585 protein OS=Synechocystis sp. (strain PCC 6803 / Kazusa) GN=sll0585 PE=4 SV=1	37993	49	0.928593	41	0.896886			66	1.49357	41	1.52327	32	1.2633							1.44506e-11	NaN
420	tr|P73328|P73328_SYNY3	Slr1900 protein OS=Synechocystis sp. (strain PCC 6803 / Kazusa) GN=slr1900 PE=4 SV=1	27560	49	1.06908					86	0.746451			51	0.692087	48	0.853779			65	0.916283	0.00018263	0.115689
421	tr|Q6ZES1|Q6ZES1_SYNY3	Two-component response regulator OS=Synechocystis sp. (strain PCC 6803 / Kazusa) GN=sll5059 PE=4 SV=1	33623	49	0.918782					55	1.27937							38	1.45402			0.0112167	3.30019e-05
422	sw|P54902|PROA_SYNY3	Probable gamma-glutamyl phosphate reductase OS=Synechocystis sp. (strain PCC 6803 / Kazusa) GN=proA PE=3 SV=1	46834	48	0.965308	59	1.15282	99	0.8805	126	0.835201	38	0.90957			43	0.986707	52	0.875205	50	1.00384	0.0821095	0.422864
423	sw|P73303|RL15_SYNY3	50S ribosomal protein L15 OS=Synechocystis sp. (strain PCC 6803 / Kazusa) GN=rplO PE=3 SV=1	15299	48	1.11662	73	1.1126	295	0.990842			25	0.610799			39	0.861375			373	1.08756	0.000262809	0.68696
424	sw|P74607|Y2874_SYNY3	UPF0296 protein ssl2874 OS=Synechocystis sp. (strain PCC 6803 / Kazusa) GN=ssl2874 PE=3 SV=1	9863	48	1.00293	96	1.41679			55	1.03694											0.769467	NaN
425	sw|P20804|ACP_SYNY3	Acyl carrier protein OS=Synechocystis sp. (strain PCC 6803 / Kazusa) GN=acpP PE=1 SV=2	8584	47	0.424598			54	1.03931			130	1.12204	86	1.18649	71	0.740372			149	1.10753	0.0512463	0.287361
426	tr|P73037|P73037_SYNY3	Peptidyl-prolyl cis-trans isomerase OS=Synechocystis sp. (strain PCC 6803 / Kazusa) GN=ytfC PE=4 SV=1	21541	47	0.750582	60	0.998247	58	0.979786	285	0.94396	75	1.01844	67	1.09024	94	0.716369	88	0.788998	119	0.739324	0.84403	3.80862e-05
427	sw|P73307|RS8_SYNY3	30S ribosomal protein S8 OS=Synechocystis sp. (strain PCC 6803 / Kazusa) GN=rpsH PE=3 SV=1	14771	47	1.04076	115	0.964116					52	0.552678			49	0.957083	35	0.949097	65	1.00307	2.82473e-05	0.569279
428	tr|P74171|P74171_SYNY3	Catabolite gene activator protein OS=Synechocystis sp. (strain PCC 6803 / Kazusa) GN=sll1371 PE=4 SV=1	26197	47	0.98493	28	1.15591	97	1.02021			49	1.28446			85	1.19408	63	1.29557			0.00979524	0.00172293
429	tr|P73990|P73990_SYNY3	D-isomer specific 2-hydroxyacid dehydrogenase family OS=Synechocystis sp. (strain PCC 6803 / Kazusa) GN=slr2123 PE=3 SV=1	34706	47	0.93719			64	0.982019			30	1.07375									0.526363	NaN
430	tr|P73200|P73200_SYNY3	Slr1702 protein OS=Synechocystis sp. (strain PCC 6803 / Kazusa) GN=slr1702 PE=4 SV=1	27327	47	1.00597	43	1.11982	60	1.0277	119	1.02781	29	1.01405	158	1.18556			47	0.794499	184	0.83871	0.258326	0.0135719
431	sw|P72622|MSRA1_SYNY3	Peptide methionine sulfoxide reductase MsrA 1 OS=Synechocystis sp. (strain PCC 6803 / Kazusa) GN=msrA1 PE=3 SV=1	24422	46	0.856782	25	1.02485	20	0.887425	52	0.779328			50	0.915502	30	1.0414	38	0.817734	29	0.864823	0.0388961	0.11903
432	sw|P73668|MURD_SYNY3	UDP-N-acetylmuramoylalanine--D-glutamate ligase OS=Synechocystis sp. (strain PCC 6803 / Kazusa) GN=murD PE=3 SV=1	49474	45	0.920906	81	1.00371	47	0.907192	168	0.837692	50	0.916594					28	0.79647	62	1.01536	0.0936729	0.193641
433	tr|Q55734|Q55734_SYNY3	Sll0395 protein OS=Synechocystis sp. (strain PCC 6803 / Kazusa) GN=sll0395 PE=4 SV=1	23851	44	0.976231			516	1.04277	379	1.22125	84	1.25461	513	1.29477	229	1.24573	175	1.09852	630	1.07527	5.53363e-05	0.0310511
434	tr|P73472|P73472_SYNY3	Chloroplast import-associated channel IAP75 OS=Synechocystis sp. (strain PCC 6803 / Kazusa) GN=IAP75 PE=4 SV=1	92251	44	1.10347	321	1.00423	196	1.05752	244	0.90577	71	0.955224	490	1.02267	341	0.956324	130	1.01149	482	0.963902	0.480334	0.653354
435	sw|P74215|GATB_SYNY3	Aspartyl/glutamyl-tRNA(Asn/Gln) amidotransferase subunit B OS=Synechocystis sp. (strain PCC 6803 / Kazusa) GN=gatB PE=3 SV=2	55025	44	0.985031	56	0.914828	86	1.08923	298	0.967206	61	1.08604			106	1.13483	53	1.44745	207	1.149	0.77992	0.000132547
436	tr|P73040|P73040_SYNY3	Slr1763 protein OS=Synechocystis sp. (strain PCC 6803 / Kazusa) GN=slr1763 PE=4 SV=1	45612	44	0.874077	115	1.08373	145	1.04032	213	1.03445	42	0.941176			64	0.782378	22	0.802135	139	0.777266	0.819391	0.000476931
437	sw|Q55119|EFP_SYNY3	Elongation factor P OS=Synechocystis sp. (strain PCC 6803 / Kazusa) GN=efp PE=3 SV=1	20393	44	0.996865			88	0.966495	97	0.974678	27	1.07024	32	1.1217	24	1.30422			65	1.46006	0.420486	8.18627e-07
438	tr|P73999|P73999_SYNY3	Sll1241 protein OS=Synechocystis sp. (strain PCC 6803 / Kazusa) GN=sll1241 PE=4 SV=1	29448	44	0.933347											48	1.43411	27	1.26026			NaN	7.69349e-06
439	sw|P77966|GYRB_SYNY3	DNA gyrase subunit B OS=Synechocystis sp. (strain PCC 6803 / Kazusa) GN=gyrB PE=3 SV=1	123427	43	0.991201	408	1.00918	335	1.02412	518	0.939809	100	1.10799	795	1.01064	699	0.859096	162	0.842365	920	0.867127	0.819828	0.0169065
440	sw|P36239|RL19_SYNY3	50S ribosomal protein L19 OS=Synechocystis sp. (strain PCC 6803 / Kazusa) GN=rplS PE=3 SV=1	13778	42	0.834732	88	1.1126	110	0.969623			44	0.606585			54	1.06646	38	1.17159	161	1.30108	0.000225641	0.0051848
441	sw|P74395|NUSB_SYNY3	N utilization substance protein B homolog OS=Synechocystis sp. (strain PCC 6803 / Kazusa) GN=nusB PE=3 SV=2	24782	42	0.855568	47	0.853578	90	1.11224	114	1.01868	28	1.12818	174	1.21425			23	1.06897			0.0651156	0.555651
442	tr|P74022|P74022_SYNY3	Hydrogenase subunit OS=Synechocystis sp. (strain PCC 6803 / Kazusa) GN=hoxU PE=4 SV=1	27091	42	1.11864					84	0.809714									50	1.03303	0.0704243	0.797319
443	sw|P53383|MRP_SYNY3	Protein mrp homolog OS=Synechocystis sp. (strain PCC 6803 / Kazusa) GN=mrp PE=3 SV=1	37279	41	1.03469			156	0.995086	111	0.802325	29	0.816769							154	1.10753	0.010445	0.344115
444	tr|P74500|P74500_SYNY3	Slr1940 protein OS=Synechocystis sp. (strain PCC 6803 / Kazusa) GN=slr1940 PE=4 SV=1	51686	41	0.962881	65	0.866467	116	1.01374	137	0.858447	28	0.962248			124	1.12723	42	1.0821	34	1.06144	0.214276	0.173219
445	sw|P74565|SIGA_SYNY3	RNA polymerase sigma factor SigA OS=Synechocystis sp. (strain PCC 6803 / Kazusa) GN=sigA PE=3 SV=1	49905	41	0.936786	97	0.987214			118	0.637609									186	0.837174	0.000670395	0.119917
446	tr|Q55890|Q55890_SYNY3	OmpR subfamily OS=Synechocystis sp. (strain PCC 6803 / Kazusa) GN=slr0115 PE=4 SV=1	27430	41	0.832204			41	1.04892	87	1.14404			159	1.04859	25	0.922902			69	1.34946	0.233552	0.0867393
447	sw|P72942|EXBD_SYNY3	Putative biopolymer transport protein ExbD OS=Synechocystis sp. (strain PCC 6803 / Kazusa) GN=slr0678 PE=3 SV=1	28478	41	1.0266			60	1.01787					51	1.17908							0.107818	NaN
448	sw|Q55356|PSB28_SYNY3	Photosystem II reaction center Psb28 protein OS=Synechocystis sp. (strain PCC 6803 / Kazusa) GN=psb28 PE=1 SV=3	12582	40	0.906139	112	1.17344	233	1.35582	62	0.622665	119	1.06409			63	1.10672	67	1.19704	65	0.99232	0.0341667	0.134363
449	sw|P27183|ATPX_SYNY3	ATP synthase subunit b' OS=Synechocystis sp. (strain PCC 6803 / Kazusa) GN=atpG PE=3 SV=1	16236	40	1.0175	49	1.1425	97	1.17489			85	0.986831			33	0.804406	19	0.876847	97	0.938556	0.864567	0.0344177
450	sw|P77962|GLYA_SYNY3	Serine hydroxymethyltransferase OS=Synechocystis sp. (strain PCC 6803 / Kazusa) GN=glyA PE=3 SV=1	46516	40	0.968342	473	0.998969	574	0.96482	791	0.623827	79	0.643635			350	0.978352	258	1.00246	500	1.06375	1.16761e-06	0.877899
451	sw|Q55891|PCYA_SYNY3	Phycocyanobilin:ferredoxin oxidoreductase OS=Synechocystis sp. (strain PCC 6803 / Kazusa) GN=pcyA PE=1 SV=1	28453	40	0.893901					70	1.42798	25	1.19579	25	1.03563	29	1.13559			66	1.05914	0.000586683	0.228218
452	sw|P73810|TOP1_SYNY3	DNA topoisomerase 1 OS=Synechocystis sp. (strain PCC 6803 / Kazusa) GN=topA PE=3 SV=1	99507	40	1.09639	34	1.03527	57	0.911325	109	0.83188			148	0.697085	41	0.897835	23	1.14614	368	0.978495	0.00163078	0.971576
453	tr|P73120|P73120_SYNY3	Sll1830 protein OS=Synechocystis sp. (strain PCC 6803 / Kazusa) GN=sll1830 PE=4 SV=1	39682	39	0.976939	244	0.918334	370	1.02334	422	0.74122	41	0.762862			254	0.977592	161	1.11412	462	0.990015	0.000922608	0.724724
454	sw|Q55512|DHAS_SYNY3	Aspartate-semialdehyde dehydrogenase OS=Synechocystis sp. (strain PCC 6803 / Kazusa) GN=asd PE=3 SV=2	36903	39	0.880955	130	0.991854	358	0.959571	374	0.959734	25	0.861896			126	1.41815	142	1.20772	335	1.35791	0.216543	2.33625e-07
455	tr|Q55679|Q55679_SYNY3	Aspartate aminotransferase OS=Synechocystis sp. (strain PCC 6803 / Kazusa) GN=aspC PE=4 SV=1	44066	39	0.942854	78	0.994329			201	1.32503	23	1.31519			81	1.30498	70	1.39409	62	1.27727	3.80008e-05	2.88872e-07
456	tr|P73588|P73588_SYNY3	Sll1315 protein OS=Synechocystis sp. (strain PCC 6803 / Kazusa) GN=sll1315 PE=4 SV=1	39058	39	0.802367	44	0.922768			79	1.6181			52	1.66497	48	1.3308					8.45236e-17	0.00259785
457	sw|Q55787|RSMG_SYNY3	Ribosomal RNA small subunit methyltransferase G OS=Synechocystis sp. (strain PCC 6803 / Kazusa) GN=rsmG PE=3 SV=1	28943	39	1.07515			85	0.940138													NaN	NaN
458	sw|P72854|SIR_SYNY3	Sulfite reductase [ferredoxin] OS=Synechocystis sp. (strain PCC 6803 / Kazusa) GN=sir PE=1 SV=1	71795	38	0.981491	46	0.940194	234	1.03786	258	1.03113	85	0.973661			183	1.01101	172	1.04762	390	1.0937	0.970051	0.465826
459	sw|P74737|RECA_SYNY3	Protein RecA OS=Synechocystis sp. (strain PCC 6803 / Kazusa) GN=recA PE=3 SV=1	37953	38	1.08931	99	1.03836	350	1.08164	539	1.11665	55	1.14399			104	0.850741	101	0.947455	233	0.817204	0.101818	0.0324603
460	sw|P73443|SYK_SYNY3	Lysine--tRNA ligase OS=Synechocystis sp. (strain PCC 6803 / Kazusa) GN=lysS PE=3 SV=1	57317	38	1.03065	61	0.883997			155	1.04525	41	0.693152			98	0.868971	63	0.970443			0.0750332	0.262954
461	tr|Q6YRW2|Q6YRW2_SYNY3	Slr6042 protein OS=Synechocystis sp. (strain PCC 6803 / Kazusa) GN=slr6042 PE=4 SV=1	59575	38	0.777991	29	1.01722			428	1.76422	35	1.94996			21	0.807444	63	0.66642	172	0.407604	7.57892e-29	1.37045e-09
462	sw|Q55585|GABD_SYNY3	Probable succinate-semialdehyde dehydrogenase [NADP(+)] OS=Synechocystis sp. (strain PCC 6803 / Kazusa) GN=gabD PE=3 SV=1	49060	38	1.24203	42	0.885337	29	0.870114	227	1.36986					59	1.38169	88	1.35057	91	1.0576	0.000743308	3.55537e-05
463	sw|Q55901|MINC_SYNY3	Probable septum site-determining protein MinC OS=Synechocystis sp. (strain PCC 6803 / Kazusa) GN=minC PE=3 SV=2	26939	38	1.00182	35	1.13219							56	0.824155	30	1.12115	23	1.08046	42	1.23041	0.093824	0.0261995
464	tr|P74349|P74349_SYNY3	Twitching mobility protein OS=Synechocystis sp. (strain PCC 6803 / Kazusa) GN=pilT PE=4 SV=1	47926	37	0.912511	96	0.926789			28	0.710834	52	0.741352			151	1.55868	77	1.33415	305	1.50307	0.00025958	1.68489e-13
465	sw|P74258|GGPS_SYNY3	Glucosylglycerol-phosphate synthase OS=Synechocystis sp. (strain PCC 6803 / Kazusa) GN=ggpS PE=1 SV=1	57165	37	1.03469	60	1.07239	76	0.968282	268	1.44126	30	1.26427			67	0.564147			196	0.608141	5.45321e-06	4.16602e-08
466	tr|P74450|P74450_SYNY3	Slr0151 protein OS=Synechocystis sp. (strain PCC 6803 / Kazusa) GN=slr0151 PE=4 SV=1	35008	37	0.87347			60	0.966495	152	0.478041					74	2.11166	47	2.11166	476	2.10906	1.07349e-06	3.20307e-70
467	sw|P72929|Y1021_SYNY3	Uncharacterized protein sll1021 OS=Synechocystis sp. (strain PCC 6803 / Kazusa) GN=sll1021 PE=4 SV=1	74492	36	1.28654	227	0.965251	387	1.06813	694	1.57742	76	1.46005	380	1.25775	145	0.655298	99	0.634565	680	0.611521	8.26405e-12	2.6402e-09
468	tr|P72662|P72662_SYNY3	Cysteine synthase OS=Synechocystis sp. (strain PCC 6803 / Kazusa) GN=cysM PE=3 SV=1	34998	36	0.940022	74	0.989998	118	1.18495	239	1.41802	44	1.29148	109	1.28737	87	1.09001	47	0.582594	169	0.673579	1.6035e-07	0.000347989
469	tr|Q55113|Q55113_SYNY3	Slr0431 protein OS=Synechocystis sp. (strain PCC 6803 / Kazusa) GN=slr0431 PE=4 SV=1	26995	36	1.19247	33	1.35904	193	1.19053	104	1.41719	30	1.37665	27	1.45211	34	0.998101	38	0.987685			5.00976e-11	0.871388
470	sw|P74324|F16PA_SYNY3	Fructose-1,6-bisphosphatase class 1 OS=Synechocystis sp. (strain PCC 6803 / Kazusa) GN=fbp PE=3 SV=1	38410	35	1.00212			109	1.00871	130	1.33665	40	1.37226	120	1.70292	78	1.28067			171	1.3725	8.87016e-14	2.62189e-05
471	sw|P73033|GPDA_SYNY3	Glycerol-3-phosphate dehydrogenase [NAD(P)+] OS=Synechocystis sp. (strain PCC 6803 / Kazusa) GN=gpsA PE=3 SV=2	33604	35	1.06503	45	0.923592			54	1.27605					27	0.83251			68	0.801075	0.0122399	0.0136657
472	tr|P73684|P73684_SYNY3	Glucose dehydrogenase OS=Synechocystis sp. (strain PCC 6803 / Kazusa) GN=gdh PE=3 SV=1	27480	35	0.863558	40	1.0332	78	0.929975	41	0.890826											0.289711	NaN
473	tr|P74298|P74298_SYNY3	NarL subfamily OS=Synechocystis sp. (strain PCC 6803 / Kazusa) GN=sll0921 PE=4 SV=1	24436	34	1.00314	43	1.13425	104	1.0134	75	1.09506			91	1.02175	26	1.02469			30	1.1298	0.486904	0.346335
474	tr|Q55809|Q55809_SYNY3	Delta(24)-sterol C-methyltransferase OS=Synechocystis sp. (strain PCC 6803 / Kazusa) GN=erg6 PE=4 SV=1	35947	34	0.739152			81	0.968729					42	1.18186	26	1.13787					0.102308	0.219918
475	tr|P72896|P72896_SYNY3	Slr1618 protein OS=Synechocystis sp. (strain PCC 6803 / Kazusa) GN=slr1618 PE=4 SV=1	29382	34	0.859007	38	0.924933	249	0.898704	101	0.513657							28	0.588506			5.41177e-06	0.000115403
476	tr|P73091|P73091_SYNY3	Slr2048 protein OS=Synechocystis sp. (strain PCC 6803 / Kazusa) GN=slr2048 PE=4 SV=1	44229	34	1.1591	87	1.08476	40	1.11258	84	1.07513											0.518027	NaN
477	tr|P74251|P74251_SYNY3	Sll1089 protein OS=Synechocystis sp. (strain PCC 6803 / Kazusa) GN=sll1089 PE=4 SV=1	23477	34	0.966724																	NaN	NaN
478	sw|P73930|FTSY_SYNY3	Signal recognition particle receptor FtsY OS=Synechocystis sp. (strain PCC 6803 / Kazusa) GN=ftsY PE=3 SV=1	53894	33	0.944068	86	0.928645	24	1.00737	88	1.27273	73	1.34328	93	1.05692	100	0.864413	61	0.91133	247	1.05607	0.000448135	0.325726
479	sw|P74564|PSAK2_SYNY3	Photosystem I reaction center subunit PsaK 2 OS=Synechocystis sp. (strain PCC 6803 / Kazusa) GN=psaK2 PE=3 SV=2	9414	33	1.10043							46	0.848288			29	0.844664	29	0.887521			0.146419	0.0686197
480	sw|P72704|PPI1_SYNY3	Probable peptidyl-prolyl cis-trans isomerase sll0227 OS=Synechocystis sp. (strain PCC 6803 / Kazusa) GN=sll0227 PE=3 SV=1	26620	33	0.749368			87	0.954992	264	1.26692	37	0.971905	45	1.17538	78	1.37866	31	1.21839	29	1.42243	0.033335	8.27566e-08
481	tr|Q55171|Q55171_SYNY3	Slr0476 protein OS=Synechocystis sp. (strain PCC 6803 / Kazusa) GN=slr0476 PE=4 SV=1	14385	33	1.15606							31	1.14135	184	1.49838					174	1.14747	3.85301e-05	0.188322
482	tr|P73591|P73591_SYNY3	Sll1308 protein OS=Synechocystis sp. (strain PCC 6803 / Kazusa) GN=sll1308 PE=3 SV=1	25959	33	1.02255					78	0.978829			177	0.92161	81	1.06267	39	1.34236	100	1.07911	0.471392	0.0123638
483	sw|P52986|DHOM_SYNY3	Homoserine dehydrogenase OS=Synechocystis sp. (strain PCC 6803 / Kazusa) GN=hom PE=3 SV=1	45800	33	1.02458	53	1.1126	77	1.13134	184	1.1291					25	1.18572			85	1.15361	0.251942	0.0314815
484	sw|P73311|RS17_SYNY3	30S ribosomal protein S17 OS=Synechocystis sp. (strain PCC 6803 / Kazusa) GN=rpsQ PE=3 SV=1	9340	33	0.85931	95	1.01949	93	0.96482							46	0.960881			68	0.976959	NaN	0.634394
485	sw|Q55074|PANCY_SYNY3	Bifunctional pantoate ligase/cytidylate kinase OS=Synechocystis sp. (strain PCC 6803 / Kazusa) GN=panC/cmk PE=3 SV=2	55588	33	1.1065	68	0.943287													36	0.821045	NaN	0.088317
486	tr|P73711|P73711_SYNY3	Threonine synthase OS=Synechocystis sp. (strain PCC 6803 / Kazusa) GN=thrC PE=3 SV=1	47442	32	1.20057	29	1.18272	200	1.13692	112	0.35276					142	1.13635	41	1.3087	347	1.36252	1.57295e-09	2.34581e-05
487	sw|P33779|NTCA_SYNY3	Global nitrogen regulator OS=Synechocystis sp. (strain PCC 6803 / Kazusa) GN=ntcA PE=4 SV=1	25087	32	0.981895			261	0.964373	307	1.09174			396	0.950486	20	1.00114	24	1.10837	219	1.0745	0.835758	0.368919
488	sw|P74267|RL27_SYNY3	50S ribosomal protein L27 OS=Synechocystis sp. (strain PCC 6803 / Kazusa) GN=rpmA PE=3 SV=1	9443	32	0.999798			144	0.977999											114	1.05914	NaN	0.618195
489	sw|P73560|GCSH_SYNY3	Glycine cleavage system H protein OS=Synechocystis sp. (strain PCC 6803 / Kazusa) GN=gcvH PE=3 SV=1	14571	31	0.988975	118	0.949268	54	1.05629	149	1.14072	93	1.17823	373	1.29847	31	1.21838	58	1.2734	127	1.08372	0.00131129	0.00279372
490	tr|P74027|P74027_SYNY3	Slr1334 protein OS=Synechocystis sp. (strain PCC 6803 / Kazusa) GN=slr1334 PE=3 SV=1	52874	31	0.971882	85	0.933388			260	0.948941	35	1.16681			73	0.846943	58	0.910509	99	0.837174	0.491239	0.0244705
491	sw|P73306|RL6_SYNY3	50S ribosomal protein L6 OS=Synechocystis sp. (strain PCC 6803 / Kazusa) GN=rplF PE=3 SV=1	19655	31	1.21978	20	1.03836													70	0.977727	NaN	0.798886
492	tr|P73355|P73355_SYNY3	Ferredoxin component OS=Synechocystis sp. (strain PCC 6803 / Kazusa) GN=slr1205 PE=4 SV=1	17719	31	1.07818			27	0.933438											52	1.17127	NaN	0.124579
493	tr|Q55453|Q55453_SYNY3	Aspartate aminotransferase OS=Synechocystis sp. (strain PCC 6803 / Kazusa) GN=aspC PE=3 SV=1	42942	31	1.18034	39	1.01227	46	1.15702							20	0.958602	32	1.00164	27	1.12903	NaN	0.694713
494	tr|P73425|P73425_SYNY3	Slr1541 protein OS=Synechocystis sp. (strain PCC 6803 / Kazusa) GN=slr1541 PE=4 SV=1	24173	31	1.14494					35	0.976339											0.788985	NaN
495	tr|P73562|P73562_SYNY3	Carboxynorspermidine decarboxylase OS=Synechocystis sp. (strain PCC 6803 / Kazusa) GN=napC PE=3 SV=1	43603	31	1.34014	57	1.12085															NaN	NaN
496	sw|P73318|RL23_SYNY3	50S ribosomal protein L23 OS=Synechocystis sp. (strain PCC 6803 / Kazusa) GN=rplW PE=3 SV=1	11518	30	1.33205	67	1.47247	318	1.11157	38	0.64724	36	0.696049			85	1.08242	22	1.34729	215	0.960829	1.27117e-05	0.0453267
497	sw|P24602|BFR_SYNY3	Bacterioferritin OS=Synechocystis sp. (strain PCC 6803 / Kazusa) GN=bfr PE=1 SV=2	18376	30	1.25114	40	1.13322	34	1.23855			33	1.68042			42	0.917585			105	1.21889	4.2046e-10	0.409989
498	tr|P74614|P74614_SYNY3	NADH dehydrogenase OS=Synechocystis sp. (strain PCC 6803 / Kazusa) GN=ndh PE=4 SV=1	57169	30	1.0266	59	0.9371			225	1.27937					26	1.21686	70	1.30706	136	1.24117	0.0112167	6.2741e-05
499	tr|P73253|P73253_SYNY3	Sll1911 protein OS=Synechocystis sp. (strain PCC 6803 / Kazusa) GN=sll1911 PE=4 SV=1	14117	30	1.21169	40	1.11879	48	1.05193											27	0.360906	NaN	2.50176e-09
500	sw|P72749|TYPA_SYNY3	GTP-binding protein TypA/BipA homolog OS=Synechocystis sp. (strain PCC 6803 / Kazusa) GN=typA PE=3 SV=1	66371	29	1.10246	302	1.09198	107	0.860286			205	0.96137	247	0.905137	106	0.790733	29	0.780542	327	0.810292	0.346088	0.00070484
501	sw|P73534|KPYK2_SYNY3	Pyruvate kinase 2 OS=Synechocystis sp. (strain PCC 6803 / Kazusa) GN=pyk2 PE=3 SV=1	63231	29	1.07009	305	1.05692	562	1.02647	684	0.90411	44	0.888499			273	0.730346	146	0.830049	760	0.765361	0.153975	0.000227988
502	tr|Q6YRP4|Q6YRP4_SYNY3	Slr6110 protein OS=Synechocystis sp. (strain PCC 6803 / Kazusa) GN=slr6110 PE=4 SV=1	45816	29	0.942349							28	0.80878			89	1.7858	37	2.02381	107	1.62135	0.0690928	4.48342e-38
503	tr|P73049|P73049_SYNY3	Slr1768 protein OS=Synechocystis sp. (strain PCC 6803 / Kazusa) GN=slr1768 PE=4 SV=1	32808	29	0.833418	25	0.848629	250	1.12352	125	1.46617			128	1.64831	30	0.824915			39	0.885561	5.12879e-13	0.0496539
504	sw|P73310|RL14_SYNY3	50S ribosomal protein L14 OS=Synechocystis sp. (strain PCC 6803 / Kazusa) GN=rplN PE=1 SV=1	13400	29	0.962071	29	1.06311															NaN	NaN
505	tr|P73479|P73479_SYNY3	Succinate dehydrogenase flavoprotein subunit OS=Synechocystis sp. (strain PCC 6803 / Kazusa) GN=frdA PE=4 SV=1	64175	28	0.912208	66	0.94999	38	1.02915	336	1.31341	49	1.43986			177	1.42879	155	1.44828	252	1.06682	1.18069e-06	7.14929e-07
506	tr|P72840|P72840_SYNY3	Slr1302 protein OS=Synechocystis sp. (strain PCC 6803 / Kazusa) GN=slr1302 PE=4 SV=1	46835	28	1.10853					88	1.09257					45	1.13255	57	1.20772	233	1.00845	0.41927	0.0753666
507	tr|P72814|P72814_SYNY3	Slr1800 protein OS=Synechocystis sp. (strain PCC 6803 / Kazusa) GN=slr1800 PE=4 SV=1	39553	28	1.19247	75	1.24871	129	1.01396	70	0.730012					44	0.807444	52	0.771511	56	0.768049	0.0108799	0.000353855
508	tr|P73746|P73746_SYNY3	Sll0854 protein OS=Synechocystis sp. (strain PCC 6803 / Kazusa) GN=sll0854 PE=4 SV=1	34562	28	0.96905	53	1.04248	77	1.01307	68	0.955583			105	1.09486	41	0.883403	40	0.889984	45	0.986943	0.79401	0.172389
509	tr|P74732|P74732_SYNY3	Ribonucleoside-diphosphate reductase subunit beta OS=Synechocystis sp. (strain PCC 6803 / Kazusa) GN=slr0591 PE=3 SV=1	41804	28	1.02862											21	0.65112					NaN	0.00105137
510	sw|P74228|EFG2_SYNY3	Elongation factor G 2 OS=Synechocystis sp. (strain PCC 6803 / Kazusa) GN=fusB PE=3 SV=1	75669	27	1.16517	157	1.05176	304	0.996426	484	0.98215	45	0.855224	901	1.05692	227	1.27003	80	1.34729	955	1.15438	0.516325	5.40071e-05
511	sw|P73296|RL17_SYNY3	50S ribosomal protein L17 OS=Synechocystis sp. (strain PCC 6803 / Kazusa) GN=rplQ PE=3 SV=1	13277	27	1.1945	45	1.17241	186	1.02937			30	0.711414			41	0.963919	49	1.01724	156	1.04762	0.00655586	0.944727
512	tr|P74665|P74665_SYNY3	Glutathione S-transferase OS=Synechocystis sp. (strain PCC 6803 / Kazusa) GN=gst1 PE=4 SV=1	29803	27	0.877415			209	1.01999	116	1.05106			206	1.32161	42	0.767945	25	1.15107	189	1.03456	0.0178346	0.73961
513	tr|P72661|P72661_SYNY3	Malic enzyme OS=Synechocystis sp. (strain PCC 6803 / Kazusa) GN=me PE=3 SV=1	49012	27	0.855972					247	1.21212					61	0.799848			114	0.975422	0.055655	0.123791
514	tr|P74188|P74188_SYNY3	Slr1276 protein OS=Synechocystis sp. (strain PCC 6803 / Kazusa) GN=slr1276 PE=4 SV=1	30048	27	1.03671			60	1.10643	35	1.18223									50	1.21659	0.101585	0.0505749
515	tr|P73496|P73496_SYNY3	Pyridine nucleotide transhydrogenase alpha subunit OS=Synechocystis sp. (strain PCC 6803 / Kazusa) GN=pntA PE=4 SV=1	56242	27	0.954385	23	0.90926									120	0.98063			22	1.02151	NaN	0.95619
516	tr|P73393|P73393_SYNY3	Sll1734 protein OS=Synechocystis sp. (strain PCC 6803 / Kazusa) GN=sll1734 PE=4 SV=1	50177	26	1.01446	90	0.936379	130	0.951753	63	1.42051					38	0.85226	56	0.855501	60	0.856375	0.000122227	0.0158427
517	sw|P74587|CARA_SYNY3	Carbamoyl-phosphate synthase small chain OS=Synechocystis sp. (strain PCC 6803 / Kazusa) GN=carA PE=3 SV=2	42019	26	1.02357	66	0.933801			32	1.22042					58	1.00494					0.0465319	0.997569
518	tr|P72742|P72742_SYNY3	Slr1098 protein OS=Synechocystis sp. (strain PCC 6803 / Kazusa) GN=slr1098 PE=1 SV=1	27942	26	1.15505			84	0.9522													NaN	NaN
519	tr|Q55120|Q55120_SYNY3	Biotin carboxyl carrier protein of acetyl-CoA carboxylase OS=Synechocystis sp. (strain PCC 6803 / Kazusa) GN=accB PE=4 SV=1	16359	25	0.955497					228	1.14819	65	1.02195	30	0.96807	78	0.857577	127	1.03284	55	0.999232	0.513203	0.500426
520	sw|P73511|PHSG_SYNY3	Glycogen phosphorylase OS=Synechocystis sp. (strain PCC 6803 / Kazusa) GN=glgP PE=3 SV=1	97101	25	0.903611	27	0.921427	145	0.851016	447	1.27522	42	1.2432	263	1.13466	130	1.02469	46	1.13711	153	1.01843	0.000664243	0.37979
521	sw|P74606|Y1573_SYNY3	Laccase domain protein slr1573 OS=Synechocystis sp. (strain PCC 6803 / Kazusa) GN=slr1573 PE=3 SV=1	29498	25	0.767472											20	1.0414					NaN	0.738178
522	tr|Q55145|Q55145_SYNY3	Chlorophyll a synthase OS=Synechocystis sp. (strain PCC 6803 / Kazusa) GN=chlG PE=4 SV=1	35357	25	0.958734					46	0.960565					20	0.762628					0.679193	0.0247819
523	tr|Q55571|Q55571_SYNY3	Sll0157 protein OS=Synechocystis sp. (strain PCC 6803 / Kazusa) GN=sll0157 PE=4 SV=1	28138	25	1.46354									117	1.40028							0.000257715	NaN
524	tr|P74468|P74468_SYNY3	Aminopeptidase P OS=Synechocystis sp. (strain PCC 6803 / Kazusa) GN=pepP PE=3 SV=1	49698	24	1.00415	41	1.0332			80	1.06185	81	1.15979			65	1.2161	52	1.20279	86	1.23041	0.16727	0.000714842
525	sw|P72776|PDXJ_SYNY3	Pyridoxine 5'-phosphate synthase OS=Synechocystis sp. (strain PCC 6803 / Kazusa) GN=pdxJ PE=3 SV=2	26559	24	1.08526	25	1.03733	152	0.989614	22	0.840183	24	0.849517	139	1.01249	45	1.14774	38	0.924466	192	1.25422	0.0939159	0.0970754
526	sw|P72861|Y936_SYNY3	Uncharacterized protein sll0936 OS=Synechocystis sp. (strain PCC 6803 / Kazusa) GN=sll0936 PE=3 SV=1	55452	24	0.995449											110	1.03988			126	1.0192	NaN	0.750802
527	tr|P73803|P73803_SYNY3	Slr1263 protein OS=Synechocystis sp. (strain PCC 6803 / Kazusa) GN=slr1263 PE=4 SV=1	51670	24	0.990493	41	0.989792			58	1.1208					32	0.835549	29	0.812562			0.285144	0.0177441
528	sw|P72851|RL28_SYNY3	50S ribosomal protein L28 OS=Synechocystis sp. (strain PCC 6803 / Kazusa) GN=rpmB PE=3 SV=1	9045	24	0.915343	26	1.08167															NaN	NaN
529	tr|Q55753|Q55753_SYNY3	High-affinity branched-chain amino acid transport ATP-binding protein OS=Synechocystis sp. (strain PCC 6803 / Kazusa) GN=braG or livF PE=4 SV=1	27521	23	0.897542			40	0.975207	151	1.11249	69	0.899912	86	0.830912	101	1.188	47	1.12562	62	1.10753	0.356898	0.0303811
530	tr|P74375|P74375_SYNY3	Slr0442 protein OS=Synechocystis sp. (strain PCC 6803 / Kazusa) GN=slr0442 PE=4 SV=1	63325	23	1.1419	50	1.07135	49	0.920259			50	1.02634			61	1.57235	99	1.62315	70	1.27957	0.845431	6.46372e-15
531	tr|P73287|P73287_SYNY3	Bacterioferritin OS=Synechocystis sp. (strain PCC 6803 / Kazusa) GN=bfr PE=3 SV=1	20270	23	0.952058			99	1.09102	56	1.27439			85	1.05692					125	0.996928	0.035866	0.938506
532	sw|P74416|GCSP_SYNY3	Glycine dehydrogenase [decarboxylating] OS=Synechocystis sp. (strain PCC 6803 / Kazusa) GN=gcvP PE=3 SV=1	108109	23	1.18944			95	1.02457					19	0.84646	28	0.804406	19	0.789573	54	0.680031	0.141776	7.42638e-05
533	sw|P73664|SFSA_SYNY3	Sugar fermentation stimulation protein homolog OS=Synechocystis sp. (strain PCC 6803 / Kazusa) GN=sfsA PE=3 SV=1	27058	23	0.749975											39	1.44626					NaN	4.50612e-05
534	sw|P23353|AROC_SYNY3	Chorismate synthase OS=Synechocystis sp. (strain PCC 6803 / Kazusa) GN=aroC PE=3 SV=2	39719	22	0.900273	44	0.94669			240	1.21544	32	1.13784			55	1.18116	25	1.14286	120	1.19969	0.0249478	0.00666857
535	tr|P72781|P72781_SYNY3	NarL subfamily OS=Synechocystis sp. (strain PCC 6803 / Kazusa) GN=slr1783 PE=4 SV=1	31489	22	1.06706			86	1.02915	53	0.939809	31	0.969271	64	1.0634					53	1.11982	0.816999	0.289255
536	tr|Q55548|Q55548_SYNY3	Slr0338 protein OS=Synechocystis sp. (strain PCC 6803 / Kazusa) GN=slr0338 PE=4 SV=1	40195	22	1.09234	61	1.03939			55	0.744043					40	0.992784	35	0.963875	49	0.990015	0.0156608	0.711958
537	tr|P72977|P72977_SYNY3	16.6 kDa small heat shock protein, molecular chaperon OS=Synechocystis sp. (strain PCC 6803 / Kazusa) GN=hsp17 PE=3 SV=1	16585	22	0.8673																	NaN	NaN
538	tr|P73444|P73444_SYNY3	RfbJ protein OS=Synechocystis sp. (strain PCC 6803 / Kazusa) GN=rfbJ PE=4 SV=1	35975	22	0.964499																	NaN	NaN
539	tr|P74426|P74426_SYNY3	Sll0359 protein OS=Synechocystis sp. (strain PCC 6803 / Kazusa) GN=sll0359 PE=1 SV=1	17322	21	0.964094	74	1.24768	233	1.11414	101	1.09091	74	1.19754			77	1.2632	64	1.22496	41	1.23118	0.0690501	0.000171358
540	tr|P74753|P74753_SYNY3	Slr0606 protein OS=Synechocystis sp. (strain PCC 6803 / Kazusa) GN=slr0606 PE=4 SV=1	34916	21	0.906443	72	1.07032	246	0.9369	246	1.14155	69	1.29939	105	1.30217	121	1.02545	86	1.26847	183	1.03149	0.000102388	0.0981796
541	tr|P74067|P74067_SYNY3	Ssl1498 protein OS=Synechocystis sp. (strain PCC 6803 / Kazusa) GN=ssl1498 PE=4 SV=1	6395	21	1.01032	53	1.07445	91	1.10185	76	0.83105	41	0.851888					29	0.630624			0.0321068	0.000528203
542	tr|P73342|P73342_SYNY3	Slr1194 protein OS=Synechocystis sp. (strain PCC 6803 / Kazusa) GN=slr1194 PE=4 SV=1	25440	21	0.873571			151	0.934666			26	1.04214	138	1.19574			35	1.31691	104	1.17281	0.136936	0.00171977
543	tr|P73111|P73111_SYNY3	Sll1835 protein OS=Synechocystis sp. (strain PCC 6803 / Kazusa) GN=sll1835 PE=4 SV=1	28929	21	0.983008			217	0.960353	283	1.17974	21	1.07902	199	1.1615	60	1.0057	21	0.830049	217	0.696697	0.0307439	0.00982874
544	sw|P74063|YCF3_SYNY3	Photosystem I assembly protein ycf3 OS=Synechocystis sp. (strain PCC 6803 / Kazusa) GN=ycf3 PE=3 SV=1	19866	21	0.738546			72	1.00815					69	0.990282					131	0.599539	0.889743	0.000174303
545	sw|P74507|GPMI_SYNY3	2,3-bisphosphoglycerate-independent phosphoglycerate mutase OS=Synechocystis sp. (strain PCC 6803 / Kazusa) GN=gpmI PE=3 SV=1	58231	20	1.22585			32	0.879272	42	0.821005									132	1.02381	0.088248	0.863791
546	sw|P72663|ISPE_SYNY3	4-diphosphocytidyl-2-C-methyl-D-erythritol kinase OS=Synechocystis sp. (strain PCC 6803 / Kazusa) GN=ispE PE=3 SV=1	34287	20	1.00657																	NaN	NaN
547	tr|Q55551|Q55551_SYNY3	Ycf37 gene product OS=Synechocystis sp. (strain PCC 6803 / Kazusa) GN=ycf37 PE=4 SV=1	20182	20	0.854658																	NaN	NaN
548	sw|Q57014|RBPA_SYNY3	Putative RNA-binding protein RbpA OS=Synechocystis sp. (strain PCC 6803 / Kazusa) GN=rbpA PE=3 SV=3	10955	19	1.06605	19	1.05176					19	0.779192									0.0364795	NaN
549	tr|P74394|P74394_SYNY3	Sll0272 protein OS=Synechocystis sp. (strain PCC 6803 / Kazusa) GN=sll0272 PE=4 SV=1	17647	19	0.980783	30	1.10538													55	1.02765	NaN	0.835949
550	sw|Q55128|AAT_SYNY3	Aspartate aminotransferase OS=Synechocystis sp. (strain PCC 6803 / Kazusa) GN=aspC PE=3 SV=1	42611	18	1.32598	51	1.0827	162	0.892674	213	1.16065	33	1.10097			78	1.08925	116	1.24877	213	1.23656	0.100481	0.00283894
551	sw|P73326|ARGB_SYNY3	Acetylglutamate kinase OS=Synechocystis sp. (strain PCC 6803 / Kazusa) GN=argB PE=3 SV=1	31734	18	1.18641			133	1.13134	141	1.14238	32	1.08516	27	1.10967	65	1.20319	62	1.22167	122	0.998464	0.0860136	0.0294976
552	sw|P73319|RL4_SYNY3	50S ribosomal protein L4 OS=Synechocystis sp. (strain PCC 6803 / Kazusa) GN=rplD PE=3 SV=1	23399	18	1.08223	92	1.03114	180	1.2352	96	0.702615			94	0.624711	148	1.06191	106	1.03448	102	1.06298	7.84262e-06	0.443165
553	sw|Q55468|QUEC_SYNY3	7-cyano-7-deazaguanine synthase OS=Synechocystis sp. (strain PCC 6803 / Kazusa) GN=queC PE=3 SV=2	25242	17	1.00091									28	1.15965							0.153214	NaN
554	sw|Q55688|ALDEC_SYNY3	Aldehyde decarbonylase OS=Synechocystis sp. (strain PCC 6803 / Kazusa) GN=sll0208 PE=3 SV=1	26275	16	1.02963			61	1.02055	44	0.546617	28	0.632485	96	0.539287	89	1.4136	43	1.65025	66	1.69278	4.20892e-12	1.42548e-20
555	tr|Q55906|Q55906_SYNY3	Slr0302 protein OS=Synechocystis sp. (strain PCC 6803 / Kazusa) GN=slr0302 PE=4 SV=1	87994	16	0.533225	22	0.778717					19	0.597454									0.000161357	NaN
556	tr|Q55552|Q55552_SYNY3	IMP dehydrogenase OS=Synechocystis sp. (strain PCC 6803 / Kazusa) GN=guaB PE=4 SV=1	17259	16	1.25923			76	1.09281													NaN	NaN
557	tr|P73914|P73914_SYNY3	Squalene-hopene-cyclase OS=Synechocystis sp. (strain PCC 6803 / Kazusa) GN=shc PE=4 SV=1	72617	15	1.13381	33	1.16313									43	0.682112	49	0.623727			NaN	4.0267e-06
558	V5Q5U2	Pyruvate decarboxylase OS=Zymomonas mobilis subsp. mobilis str. CP4 = NRRL B-14023 GN=pdc PE=3 SV=1	61272							6943	376.173	1124	698.156	732	115.132							0	NaN
559	PODJA2	Alcohol dehydrogenase 2 OS=Zymomonas mobilis subsp. mobilis (strain ATCC 31821 / ZM4 / CP4) GN=adhB PE=1 SV=1	40461							1639	156.995	321	194.82	27	1324.39							0	NaN
560	tr|P72807|P72807_SYNY3	Sll1663 protein OS=Synechocystis sp. (strain PCC 6803 / Kazusa) GN=sll1663 PE=4 SV=1	24090					770	0.946728	482	0.731258	233	0.833363	96	0.849607	222	0.945689	151	0.920361	427	1.05684	0.00131248	0.61969
561	tr|Q55667|Q55667_SYNY3	Slr0006 protein OS=Synechocystis sp. (strain PCC 6803 / Kazusa) GN=slr0006 PE=4 SV=1	23587			67	0.835018	37	0.817177	87	1.51432	185	1.6532			106	0.550171	47	0.510837			3.76504e-14	5.24331e-10
562	sw|P09190|PSBE_SYNY3	Cytochrome b559 subunit alpha OS=Synechocystis sp. (strain PCC 6803 / Kazusa) GN=psbE PE=1 SV=3	9443					280	0.932321	73	0.936488	169	0.947322			125	1.1485	35	1.17898	225	1.11598	0.407103	0.0223548
563	tr|Q55641|Q55641_SYNY3	Ribonuclease D OS=Synechocystis sp. (strain PCC 6803 / Kazusa) GN=rnd PE=4 SV=1	24843					177	1.04467	266	1.066	109	1.21335	147	1.03656	116	1.08925	26	1.20033	93	1	0.10894	0.143641
564	tr|Q55727|Q55727_SYNY3	Slr0645 protein OS=Synechocystis sp. (strain PCC 6803 / Kazusa) GN=slr0645 PE=4 SV=1	22828					165	0.89379	119	1.10585	108	1.02897	146	1.0745	82	0.965439	63	0.980296	143	0.94086	0.301271	0.490107
565	sw|P73826|FABG2_SYNY3	3-oxoacyl-[acyl-carrier-protein] reductase 2 OS=Synechocystis sp. (strain PCC 6803 / Kazusa) GN=fabG2 PE=3 SV=1	25317			49	1.04145	213	0.970851	148	1.24284	94	1.24759			138	0.938093	69	1.05419			0.00169308	0.904953
566	tr|P73589|P73589_SYNY3	C4-dicarboxylase binding protein OS=Synechocystis sp. (strain PCC 6803 / Kazusa) GN=dctP PE=4 SV=1	41138			90	0.873273	34	0.805562	230	1.47115	90	1.29236					34	1.30131	117	1.0361	8.39879e-07	0.0324853
567	tr|P74029|P74029_SYNY3	Ycf39 protein OS=Synechocystis sp. (strain PCC 6803 / Kazusa) GN=ycf39 PE=4 SV=1	23691					31	1.04478	441	1.53093	89	1.53205	109	1.40398	127	1.12343	21	0.908867	107	1.18971	9.10521e-15	0.270705
568	tr|Q55155|Q55155_SYNY3	General secretion pathway protein E OS=Synechocystis sp. (strain PCC 6803 / Kazusa) GN=gspE PE=4 SV=1	75692					101	0.958119	324	1.3682	84	1.65145	444	1.29755	74	1.50247	95	1.4688	457	1.27957	3.61985e-12	4.20035e-11
569	tr|P73043|P73043_SYNY3	Glutamate decarboxylase OS=Synechocystis sp. (strain PCC 6803 / Kazusa) GN=gad PE=3 SV=1	53407			55	0.977624	40	1.00324	496	1.05189	84	1.19754			93	0.733612	91	0.72578	91	0.715899	0.118093	7.13932e-06
570	tr|P73104|P73104_SYNY3	NarL subfamily OS=Synechocystis sp. (strain PCC 6803 / Kazusa) GN=slr1909 PE=4 SV=1	24145					71	0.957114	58	1.15733	84	1.00439	102	1.19759	86	1.06115	60	1.17488	52	1.01229	0.066532	0.214258
571	sw|P36265|NUSG_SYNY3	Transcription termination/antitermination protein NusG OS=Synechocystis sp. (strain PCC 6803 / Kazusa) GN=nusG PE=3 SV=1	23458			73	1.10023	214	0.990172	222	0.885845	81	0.814047	169	0.825636	179	1.1842	189	1.16256	229	1.15131	0.00882569	0.00999561
572	sw|Q55467|CHLM_SYNY3	Magnesium-protoporphyrin O-methyltransferase OS=Synechocystis sp. (strain PCC 6803 / Kazusa) GN=chlM PE=3 SV=1	25236					76	1.07092	274	1.05355	79	0.902546	54	0.980102	138	0.824915	30	0.92775			0.670698	0.0916159
573	sw|P26290|UCRIB_SYNY3	Cytochrome b6-f complex iron-sulfur subunit 2 OS=Synechocystis sp. (strain PCC 6803 / Kazusa) GN=petC2 PE=3 SV=2	19212			35	1.03939	174	0.971856	636	1.14902	78	1.08516	376	1.23832	32	0.754577	112	0.909688	282	0.862519	0.0147106	0.00900068
574	tr|P73608|P73608_SYNY3	Glycogen operon protein GlgX OS=Synechocystis sp. (strain PCC 6803 / Kazusa) GN=glgX PE=4 SV=1	80414			115	0.930604	140	1.06723	45	0.529099	77	0.561545	53	0.617122	111	0.785416	123	0.750985	110	0.828725	2.81381e-12	0.000509892
575	sw|Q55404|ACSA_SYNY3	Acetyl-coenzyme A synthetase OS=Synechocystis sp. (strain PCC 6803 / Kazusa) GN=acsA PE=3 SV=1	73462			221	0.978759	372	0.906522	240	0.851806	72	0.705268	234	0.816474	174	1.19787	201	1.10016	554	1.11367	0.000602417	0.0344553
576	tr|Q55496|Q55496_SYNY3	Sll0493 protein OS=Synechocystis sp. (strain PCC 6803 / Kazusa) GN=sll0493 PE=4 SV=1	25325					99	0.961135	110	1.22707	72	1.1194			85	1.51614	34	1.29064			0.0279753	1.89931e-07
577	tr|P74233|P74233_SYNY3	Slr1160 protein OS=Synechocystis sp. (strain PCC 6803 / Kazusa) GN=slr1160 PE=4 SV=1	22305			69	0.623015	145	0.955662	147	1.07846	68	1.23178	143	1.15872			63	0.986864	137	0.948541	0.0154988	0.623086
578	sw|Q57310|LPXB_SYNY3	Lipid-A-disaccharide synthase OS=Synechocystis sp. (strain PCC 6803 / Kazusa) GN=lpxB PE=3 SV=1	43555			66	0.99835	33	1.0516	230	1.19967	63	1.07814			93	1.08014	43	0.987685	67	1.00691	0.0803845	0.752922
579	sw|P27181|ATPF_SYNY3	ATP synthase subunit b OS=Synechocystis sp. (strain PCC 6803 / Kazusa) GN=atpF PE=3 SV=2	19793			40	1.07135	45	1.0803	234	0.856787	62	1.08165	32	0.90708	46	0.690467	43	0.685304	70	0.792627	0.363062	6.00228e-06
580	sw|P74528|MURC_SYNY3	UDP-N-acetylmuramate--L-alanine ligase OS=Synechocystis sp. (strain PCC 6803 / Kazusa) GN=murC PE=3 SV=1	55050			32	0.883997	77	0.974648			61	0.747147			65	0.909229			58	0.87404	0.0169397	0.137087
581	sw|P54416|CLPP1_SYNY3	ATP-dependent Clp protease proteolytic subunit 1 OS=Synechocystis sp. (strain PCC 6803 / Kazusa) GN=clpP1 PE=3 SV=1	21841			49	1.14044	47	1.02301	230	1.15484	60	1.17296	384	0.913466	106	1.37866	71	1.26108	202	1.3871	0.228484	6.65147e-08
582	tr|Q55589|Q55589_SYNY3	Cell division cycle protein OS=Synechocystis sp. (strain PCC 6803 / Kazusa) GN=slr0374 PE=4 SV=1	56464									57	1.9403			106	1.31561	81	1.45977	169	1.69432	5.12716e-18	8.11126e-15
583	sw|P26522|NU1C_SYNY3	NAD(P)H-quinone oxidoreductase subunit 1 OS=Synechocystis sp. (strain PCC 6803 / Kazusa) GN=ndhA PE=3 SV=2	40579			32	1.01557			151	1.37733	57	1.22827			55	0.960881	38	1.0624	64	0.950845	9.90661e-05	0.823838
584	tr|P72802|P72802_SYNY3	Mitochondrial outer membrane 72K protein OS=Synechocystis sp. (strain PCC 6803 / Kazusa) GN=mom72 PE=4 SV=1	29985					42	0.817735	48	1.25446	56	1.12643	41	1.13744	25	0.853019			62	0.844086	0.00727068	0.0403257
585	sw|Q59993|CLPP2_SYNY3	ATP-dependent Clp protease proteolytic subunit 2 OS=Synechocystis sp. (strain PCC 6803 / Kazusa) GN=clpP2 PE=3 SV=1	24922					139	1.01161	106	1.1731	53	1.09394	116	1.1217	63	1.38625	40	1.10755	69	1.31183	0.0463656	2.45599e-05
586	tr|P73222|P73222_SYNY3	Slr2005 protein OS=Synechocystis sp. (strain PCC 6803 / Kazusa) GN=slr2005 PE=4 SV=1	28072					161	0.988832	228	1.00374	52	1.09394	86	0.988431	75	0.951766			104	1.15822	0.707252	0.51531
587	sw|Q55843|PURQ_SYNY3	Phosphoribosylformylglycinamidine synthase 1 OS=Synechocystis sp. (strain PCC 6803 / Kazusa) GN=purQ PE=3 SV=1	24641					88	1.14586	94	1.14819	50	1.16594	168	1.17538	46	1.01177			107	0.962366	0.0113973	0.811815
588	tr|Q55172|Q55172_SYNY3	Phosphoribosylglycinamide formyltransferase OS=Synechocystis sp. (strain PCC 6803 / Kazusa) GN=purN PE=4 SV=1	23637					39	0.929417			50	1.08077			33	1.15154					0.484835	0.175979
589	tr|P74135|P74135_SYNY3	Sll1873 protein OS=Synechocystis sp. (strain PCC 6803 / Kazusa) GN=sll1873 PE=4 SV=1	12898			27	1.0363	68	1.04054	131	0.931507	49	0.803775	120	0.838871					159	0.505376	0.0183237	3.75019e-06
590	sw|P54735|SPKD_SYNY3	Serine/threonine-protein kinase D OS=Synechocystis sp. (strain PCC 6803 / Kazusa) GN=spkD PE=1 SV=1	55180									49	1.26163			51	0.571819					0.0177022	6.07016e-05
591	tr|P74182|P74182_SYNY3	Slr1270 protein OS=Synechocystis sp. (strain PCC 6803 / Kazusa) GN=slr1270 PE=4 SV=1	57700			133	0.972778	30	1.07326	296	1.26193	48	1.06146			141	1.04823			209	0.776498	0.0406904	0.224181
592	tr|Q55660|Q55660_SYNY3	Slr0001 protein OS=Synechocystis sp. (strain PCC 6803 / Kazusa) GN=slr0001 PE=4 SV=1	17725							134	1.31922	47	1.48551	336	1.32624	23	1.47512			348	1.24731	2.57593e-09	3.20616e-06
593	tr|P74154|P74154_SYNY3	Slr1470 protein OS=Synechocystis sp. (strain PCC 6803 / Kazusa) GN=slr1470 PE=4 SV=1	14893					26	1.09124			47	0.977173					22	0.897373			0.794932	0.318188
594	sw|Q55626|FOLD_SYNY3	Bifunctional protein FolD OS=Synechocystis sp. (strain PCC 6803 / Kazusa) GN=folD PE=3 SV=1	31151			40	0.858424	53	0.815501	60	1.12412	45	1.14486	269	1.08006	112	1.02545			251	0.982335	0.075084	0.985635
595	sw|P74644|KAIA_SYNY3	Circadian clock protein KaiA OS=Synechocystis sp. (strain PCC 6803 / Kazusa) GN=kaiA PE=3 SV=1	35100							40	1.78331	45	2.06936			22	2.03342					1.91658e-33	1.86953e-21
596	tr|P74074|P74074_SYNY3	Slr1338 protein OS=Synechocystis sp. (strain PCC 6803 / Kazusa) GN=slr1338 PE=4 SV=1	22538					19	1.10286	35	1.42549	44	1.21071			51	1.14774					4.25817e-05	0.187469
597	sw|P73257|ARLY_SYNY3	Argininosuccinate lyase OS=Synechocystis sp. (strain PCC 6803 / Kazusa) GN=argH PE=3 SV=1	50973			54	1.10435	94	0.895466	322	1.0851	43	0.897278			43	0.831751	49	1.06486	168	0.767665	0.853855	0.0604323
598	sw|Q55460|CMPA_SYNY3	Bicarbonate-binding protein CmpA OS=Synechocystis sp. (strain PCC 6803 / Kazusa) GN=cmpA PE=1 SV=1	49487									42	1.15803									0.157559	NaN
599	sw|P74211|PDXH_SYNY3	Pyridoxine/pyridoxamine 5'-phosphate oxidase OS=Synechocystis sp. (strain PCC 6803 / Kazusa) GN=pdxH PE=3 SV=2	24571					27	1.00726	87	1.22707	41	1.05795	126	1.04211	80	1.2313			138	1.15054	0.0963352	0.0151413
600	sw|P74467|CLPP3_SYNY3	Probable ATP-dependent Clp protease proteolytic subunit 3 OS=Synechocystis sp. (strain PCC 6803 / Kazusa) GN=clpP3 PE=3 SV=1	22440			31	0.972159			350	1.14653	40	1.21335	211	1.11245	91	1.34827	112	1.28325	213	1.27496	0.0147488	1.96009e-06
601	sw|P72940|CYSC_SYNY3	Probable adenylyl-sulfate kinase OS=Synechocystis sp. (strain PCC 6803 / Kazusa) GN=cysC PE=3 SV=1	19776			118	1.0796	99	1.03708	143	0.763968	40	0.908692	273	0.895419	68	0.971515	43	1.05501	145	0.936252	0.0167818	0.777004
602	tr|P73238|P73238_SYNY3	Slr2018 protein OS=Synechocystis sp. (strain PCC 6803 / Kazusa) GN=slr2018 PE=4 SV=1	85030							91	2.71814	40	3.3108	71	2.14438	45	2.80668	58	2.99672	135	2.46774	4.63503e-167	2.22385e-173
603	sw|P72941|EXBL2_SYNY3	Putative biopolymer transport protein ExbB-like 2 OS=Synechocystis sp. (strain PCC 6803 / Kazusa) GN=slr0677 PE=3 SV=1	25058			23	0.937822			215	0.94313	40	1.03863	155	0.925497	207	0.891758	140	1.01149	93	0.907066	0.562072	0.272398
604	tr|Q55987|Q55987_SYNY3	Slr0765 protein OS=Synechocystis sp. (strain PCC 6803 / Kazusa) GN=slr0765 PE=4 SV=1	68890							41	1.18638	40	1.18174			59	1.26092	55	1.11905	68	1.0384	0.0193202	0.0315331
605	tr|P74079|P74079_SYNY3	Slr1342 protein OS=Synechocystis sp. (strain PCC 6803 / Kazusa) GN=slr1342 PE=4 SV=1	48717			118	0.955558	165	1.02893	177	1.33998	39	1.06234			158	0.848462	53	0.92775	95	0.981567	0.0103789	0.168144
606	sw|Q55383|MDH_SYNY3	Malate dehydrogenase OS=Synechocystis sp. (strain PCC 6803 / Kazusa) GN=mdh PE=3 SV=1	34609							79	1.27024	39	1.21247			92	1.45613			77	1.21813	0.00200923	1.41196e-05
607	tr|Q6YRW7|Q6YRW7_SYNY3	Arsenate reductase OS=Synechocystis sp. (strain PCC 6803 / Kazusa) GN=slr6037 PE=4 SV=1	15719									39	1.08341									0.469732	NaN
608	sw|P73179|FTSH1_SYNY3	ATP-dependent zinc metalloprotease FtsH 1 OS=Synechocystis sp. (strain PCC 6803 / Kazusa) GN=ftsH1 PE=2 SV=1	72179									37	0.773661			66	1.08469			44	1.16052	0.0321361	0.12472
609	sw|P74410|RS16_SYNY3	30S ribosomal protein S16 OS=Synechocystis sp. (strain PCC 6803 / Kazusa) GN=rpsP PE=3 SV=1	9550			33	0.869664	47	1.16261			37	0.694732							39	1.17665	0.00406685	0.112836
610	tr|P72730|P72730_SYNY3	MorR protein OS=Synechocystis sp. (strain PCC 6803 / Kazusa) GN=morR PE=4 SV=1	35070			62	1.06723	88	1.06746	121	1.11997	37	1.15364	51	1.19019	33	1.30346					0.0167138	0.00580285
611	sw|P73061|URE1_SYNY3	Urease subunit alpha OS=Synechocystis sp. (strain PCC 6803 / Kazusa) GN=ureC PE=3 SV=1	61455			85	0.917715	105	0.972415	339	1.11582	35	1.30378			49	1.03912	24	0.963875	760	0.920891	0.00745088	0.623459
612	sw|P74635|Y753_SYNY3	Uncharacterized transporter slr0753 OS=Synechocystis sp. (strain PCC 6803 / Kazusa) GN=slr0753 PE=3 SV=1	48086							29	2.86758	35	3.0079	68	3.34567							6.63306e-241	NaN
613	tr|Q55867|Q55867_SYNY3	UDP-N-acetylglucosamine 2-epimerase OS=Synechocystis sp. (strain PCC 6803 / Kazusa) GN=slr0624 PE=3 SV=1	40846			23	1.14147					34	0.928885							170	1.23963	0.479784	0.0301405
614	tr|P74464|P74464_SYNY3	General secretion pathway protein F OS=Synechocystis sp. (strain PCC 6803 / Kazusa) GN=gspF PE=4 SV=1	17936							29	1.12744	33	1.08428									0.188123	NaN
615	sw|Q59975|AROA_SYNY3	3-phosphoshikimate 1-carboxyvinyltransferase OS=Synechocystis sp. (strain PCC 6803 / Kazusa) GN=aroA PE=3 SV=1	47246			24	0.955867	26	0.88776	91	0.800249	32	0.963126							188	0.969278	0.105905	0.739171
616	sw|P72955|UREG_SYNY3	Urease accessory protein UreG OS=Synechocystis sp. (strain PCC 6803 / Kazusa) GN=ureG PE=3 SV=1	22113							29	0.453881	32	0.447234	75	0.533364			44	0.585304	38	0.574808	3.00289e-17	2.64682e-08
617	tr|P73650|P73650_SYNY3	High-affinity branched-chain amino acid transport ATP-binding protein BraG OS=Synechocystis sp. (strain PCC 6803 / Kazusa) GN=livF PE=3 SV=1	25802					38	1.04948			32	1.17735									0.111379	NaN
618	tr|P74679|P74679_SYNY3	Sll0449 protein OS=Synechocystis sp. (strain PCC 6803 / Kazusa) GN=sll0449 PE=4 SV=1	42805									32	0.75101									0.018659	NaN
619	tr|Q55799|Q55799_SYNY3	General secretion pathway protein E OS=Synechocystis sp. (strain PCC 6803 / Kazusa) GN=gspE PE=4 SV=1	90479							72	0.902449	30	1.10448	119	1.17446	70	1.15382	54	1.2775	42	1.12596	0.376457	0.00382478
620	sw|P73315|RL22_SYNY3	50S ribosomal protein L22 OS=Synechocystis sp. (strain PCC 6803 / Kazusa) GN=rplV PE=3 SV=1	13607			29	1.17859	94	0.980679	38	0.633541	29	0.73029			29	0.969237			191	1.22504	2.3304e-05	0.22936
621	sw|P74371|CPXT_SYNY3	Chromophore lyase CpcT/CpeT OS=Synechocystis sp. (strain PCC 6803 / Kazusa) GN=cpcT PE=3 SV=1	22678			29	0.911425	148	1.10922	209	0.899958	29	0.836084	89	0.936603	99	0.854539	45	0.896552	163	0.864055	0.0668145	0.0323505
622	tr|P72839|P72839_SYNY3	Slr1301 protein OS=Synechocystis sp. (strain PCC 6803 / Kazusa) GN=slr1301 PE=4 SV=1	61769			77	1.02959	135	0.961023	285	1.31507	29	1.22915			241	1.26396	240	1.39655	145	1.25346	0.000480724	1.60695e-06
623	tr|P74566|P74566_SYNY3	Slr0654 protein OS=Synechocystis sp. (strain PCC 6803 / Kazusa) GN=slr0654 PE=4 SV=1	28752			41	0.981336	52	1.01552	41	0.733748	29	0.779456			41	1.30498			121	1.18587	0.00114013	0.00167734
624	tr|P74446|P74446_SYNY3	Slr0147 protein OS=Synechocystis sp. (strain PCC 6803 / Kazusa) GN=slr0147 PE=4 SV=1	32741					42	0.990395	35	0.534081	29	0.511062	36	0.607126	57	1.93012	28	1.91544	114	2.14747	3.26105e-13	6.08941e-57
625	tr|P72895|P72895_SYNY3	Slr1617 protein OS=Synechocystis sp. (strain PCC 6803 / Kazusa) GN=slr1617 PE=4 SV=1	45776			80	0.87482	235	0.957896	187	1.17725	29	1.02722			60	1.109	32	1.06814	55	0.99616	0.20455	0.400181
626	tr|P74705|P74705_SYNY3	Slr1178 protein OS=Synechocystis sp. (strain PCC 6803 / Kazusa) GN=slr1178 PE=4 SV=1	16600					79	1.11213			29	1.81826	61	2.07126	60	1.27231	21	1.24548	53	1.53687	9.99167e-35	2.87344e-08
627	sw|P74232|PUR2_SYNY3	Phosphoribosylamine--glycine ligase OS=Synechocystis sp. (strain PCC 6803 / Kazusa) GN=purD PE=3 SV=1	44502							19	0.773516	29	0.7482							51	0.994624	0.00138497	0.921563
628	tr|Q55782|Q55782_SYNY3	Slr0209 protein OS=Synechocystis sp. (strain PCC 6803 / Kazusa) GN=slr0209 PE=4 SV=1	40740							56	0.959734	29	1.03512			77	1.10596			39	1.16897	0.918297	0.0836902
629	tr|P72690|P72690_SYNY3	Slr0236 protein OS=Synechocystis sp. (strain PCC 6803 / Kazusa) GN=slr0236 PE=3 SV=1	25276									29	1.15364									0.16984	NaN
630	tr|P72877|P72877_SYNY3	Exopolysaccharide export protein OS=Synechocystis sp. (strain PCC 6803 / Kazusa) GN=epsB PE=4 SV=1	83646			46	0.948649	63	0.89312	239	1.4479	28	1.34241	238	1.42156	111	1.10216	82	0.963875	309	0.991551	1.67305e-10	0.823361
631	sw|P74592|HISZ_SYNY3	ATP phosphoribosyltransferase regulatory subunit OS=Synechocystis sp. (strain PCC 6803 / Kazusa) GN=hisZ PE=3 SV=1	44711			175	0.986905	54	0.898369	169	0.955583	28	1.00702			177	1.36726	110	1.26026	137	1.17035	0.75388	2.94881e-05
632	tr|P73825|P73825_SYNY3	Acetyl coenzyme A acetyltransferase (Thiolase) OS=Synechocystis sp. (strain PCC 6803 / Kazusa) GN=thl PE=3 SV=1	43482							153	1.02283	28	1.25022			37	1.01481	37	1.14368	32	1.00614	0.085916	0.426623
633	tr|P72894|P72894_SYNY3	Slr1616 protein OS=Synechocystis sp. (strain PCC 6803 / Kazusa) GN=slr1616 PE=4 SV=1	37671							48	1.46451	28	1.50658			27	1.11356					3.30334e-10	0.316406
634	sw|P73761|PYRF_SYNY3	Orotidine 5'-phosphate decarboxylase OS=Synechocystis sp. (strain PCC 6803 / Kazusa) GN=pyrF PE=3 SV=1	24917							82	1.13242	28	1.26602									0.0111602	NaN
635	sw|P74591|AROE_SYNY3	Shikimate dehydrogenase OS=Synechocystis sp. (strain PCC 6803 / Kazusa) GN=aroE PE=3 SV=1	31137							28	1.04525	28	1.0439									0.607066	NaN
636	tr|Q6ZEP7|Q6ZEP7_SYNY3	Uncharacterized protein OS=Synechocystis sp. (strain PCC 6803 / Kazusa) GN=sll5083 PE=4 SV=1	69743							23	0.974678	28	1.06058									0.871508	NaN
637	tr|P74236|P74236_SYNY3	Slr1161 protein OS=Synechocystis sp. (strain PCC 6803 / Kazusa) GN=slr1161 PE=4 SV=1	23109							121	0.600996	27	0.693679			66	0.623927	66	0.570279	70	0.628955	2.8266e-06	1.88597e-10
638	tr|Q6YRW1|Q6YRW1_SYNY3	Slr6043 protein OS=Synechocystis sp. (strain PCC 6803 / Kazusa) GN=slr6043 PE=4 SV=1	112082			46	0.87915			97	1.33748	25	1.08165	123	1.37992	150	0.682947			200	0.680952	2.8686e-05	2.33508e-05
639	tr|P72748|P72748_SYNY3	Slr1104 protein OS=Synechocystis sp. (strain PCC 6803 / Kazusa) GN=slr1104 PE=4 SV=1	69689					67	0.856489	204	1.04857	25	1.03687	33	0.894401	76	1.46525	23	1.20361	75	1.54839	0.847695	1.38615e-10
640	sw|P72753|UPP_SYNY3	Uracil phosphoribosyltransferase OS=Synechocystis sp. (strain PCC 6803 / Kazusa) GN=upp PE=3 SV=1	23680							166	1.24948	25	0.846708			81	0.872009	31	0.834154			0.575245	0.0464655
641	tr|P72762|P72762_SYNY3	NADH-glutamate synthase small subunit OS=Synechocystis sp. (strain PCC 6803 / Kazusa) GN=gltD PE=4 SV=1	54851			73	0.982677	52	0.894796	181	1.13574	23	0.970149			35	0.895556	20	0.964696	244	0.761674	0.532753	0.0353932
642	sw|P73057|Y1847_SYNY3	Nucleoid-associated protein slr1847 OS=Synechocystis sp. (strain PCC 6803 / Kazusa) GN=slr1847 PE=3 SV=1	12127			46	1.06207	37	0.940138	34	0.832711	23	0.976295							78	0.889401	0.187382	0.283747
643	sw|P73942|SYP_SYNY3	Proline--tRNA ligase OS=Synechocystis sp. (strain PCC 6803 / Kazusa) GN=proS PE=3 SV=2	67229			75	1.14457	114	1.13692	248	1.16231	22	1.19491	304	1.30032	87	1.15686	32	0.98358	422	1.01152	0.000608531	0.467066
644	tr|P74752|P74752_SYNY3	Slr0605 protein OS=Synechocystis sp. (strain PCC 6803 / Kazusa) GN=slr0605 PE=4 SV=1	36686							134	1.77003	22	1.61457	279	1.50116					155	1.14439	1.71687e-23	0.198046
645	tr|P73798|P73798_SYNY3	Slr1258 protein OS=Synechocystis sp. (strain PCC 6803 / Kazusa) GN=slr1258 PE=4 SV=1	27083					83	1.13134	129	1.63304	22	1.67779	24	1.34382	81	0.928219	24	1.15435	58	0.916283	2.06369e-18	0.927872
646	tr|P73244|P73244_SYNY3	Slr2025 protein OS=Synechocystis sp. (strain PCC 6803 / Kazusa) GN=slr2025 PE=4 SV=1	16934							55	1.42964	22	1.18086	174	1.27904					31	1.18203	3.05673e-06	0.101983
647	tr|P74184|P74184_SYNY3	Slr1272 protein OS=Synechocystis sp. (strain PCC 6803 / Kazusa) GN=slr1272 PE=4 SV=1	28183							142	1.21876	22	1.10448	19	0.983804	28	1.18876	25	0.920361	26	0.880184	0.119791	0.887453
648	tr|Q55550|Q55550_SYNY3	Slr0169 protein OS=Synechocystis sp. (strain PCC 6803 / Kazusa) GN=slr0169 PE=4 SV=1	22845									22	0.847761									0.145069	NaN
649	tr|P73107|P73107_SYNY3	Sll1837 protein OS=Synechocystis sp. (strain PCC 6803 / Kazusa) GN=sll1837 PE=4 SV=1	15686									21	1.17998									0.106009	NaN
650	tr|P73637|P73637_SYNY3	5-oxo-1,2,5-tricarboxilic-3-penten acid decarboxilase/isomer OS=Synechocystis sp. (strain PCC 6803 / Kazusa) GN=hpcE PE=4 SV=1	30145					19	1.06187			21	1.39596									0.000300885	NaN
651	tr|P73936|P73936_SYNY3	Sll1429 protein OS=Synechocystis sp. (strain PCC 6803 / Kazusa) GN=sll1429 PE=4 SV=1	36036									21	0.45777									4.0797e-07	NaN
652	sw|P23350|RL10_SYNY3	50S ribosomal protein L10 OS=Synechocystis sp. (strain PCC 6803 / Kazusa) GN=rplJ PE=3 SV=1	18721					46	1.06187			19	0.66971	45	0.633781	30	0.955564	28	0.993432			3.73947e-06	0.687265
653	tr|P73721|P73721_SYNY3	ABC transporter OS=Synechocystis sp. (strain PCC 6803 / Kazusa) GN=slr1735 PE=3 SV=1	28171			54	0.962363	43	0.977664	102	1.16065	19	0.949956	45	1.09024	76	1.19332	23	1.30296			0.322972	0.00148489
654	sw|P74751|LEPA_SYNY3	Elongation factor 4 OS=Synechocystis sp. (strain PCC 6803 / Kazusa) GN=lepA PE=3 SV=1	67268			64	1.05279	90	1.03808			18	0.889377	37	0.67006	59	0.910748	56	1.11166	163	1.07988	0.00316744	0.644122
655	A2RKA4	L-lactate dehydrogenase OS=Lactococcus lactis subsp. cremoris (strain MG1363) GN=ldh PE=3 SV=1	35086													3914	3353.59	2842	1240.56	19339	3367.9	NaN	0
656	Q836R2	Pyruvate kinase OS=Enterococcus faecalis (strain ATCC 700802 / V583) GN=pyk PE=3 SV=1	62649													2156	394.075	1696	344.745	4747	525.883	NaN	0
657	tr|Q6YRT3|Q6YRT3_SYNY3	Slr6012 protein OS=Synechocystis sp. (strain PCC 6803 / Kazusa) GN=slr6012 PE=4 SV=1	84156			41	0.818622	49	0.870784	136	0.841843			277	0.850717	192	2.51348	104	2.5624	1091	2.44624	0.0375136	5.15425e-128
658	sw|P73450|NRTC_SYNY3	Nitrate transport ATP-binding protein NrtC OS=Synechocystis sp. (strain PCC 6803 / Kazusa) GN=nrtC PE=3 SV=1	75452			73	1.00639	130	1.05484	89	0.500374			115	0.470986	56	0.903152	62	0.889984	522	0.821045	1.05997e-11	0.0319362
659	sw|P74646|KAIC_SYNY3	Circadian clock protein kinase KaiC OS=Synechocystis sp. (strain PCC 6803 / Kazusa) GN=kaiC PE=3 SV=1	58429			34	0.958342	65	1.03417	49	1.70195					52	1.42499			412	1.29186	1.15281e-10	3.82619e-06
660	tr|P72649|P72649_SYNY3	Phosphoglycerate mutase OS=Synechocystis sp. (strain PCC 6803 / Kazusa) GN=gpmB PE=4 SV=1	39085			97	1.17756	90	1.11034	270	0.945621					97	0.936574	48	0.769048	319	0.831797	0.581072	0.010612
661	sw|P74373|DFA3_SYNY3	Putative diflavin flavoprotein A 3 OS=Synechocystis sp. (strain PCC 6803 / Kazusa) GN=dfa3 PE=3 SV=1	65736							288	1.39062							34	1.21511	315	1.06912	0.000363708	0.0733755
662	sw|P73058|HISX1_SYNY3	Histidinol dehydrogenase 1 OS=Synechocystis sp. (strain PCC 6803 / Kazusa) GN=hisD1 PE=3 SV=1	46675			107	1.12394			157	1.04691					32	0.897835	27	0.996716	300	1.09293	0.700058	0.879785
663	sw|Q55504|GLMU_SYNY3	Bifunctional protein GlmU OS=Synechocystis sp. (strain PCC 6803 / Kazusa) GN=glmU PE=3 SV=1	49292			100	1.02134			63	0.919884									272	0.930876	0.429571	0.491305
664	tr|Q55726|Q55726_SYNY3	Sll0602 protein OS=Synechocystis sp. (strain PCC 6803 / Kazusa) GN=sll0602 PE=4 SV=1	78571			51	0.984224	141	1.02837	180	1.28601			257	1.34567	114	1.68249			267	1.36943	4.83484e-05	9.58449e-12
665	sw|Q55673|MURA_SYNY3	UDP-N-acetylglucosamine 1-carboxyvinyltransferase OS=Synechocystis sp. (strain PCC 6803 / Kazusa) GN=murA PE=3 SV=1	46918							174	0.509423									242	1.08986	4.48952e-06	0.433841
666	sw|Q55421|EFGL_SYNY3	Elongation factor G-like protein OS=Synechocystis sp. (strain PCC 6803 / Kazusa) GN=sll0830 PE=3 SV=1	73496			66	0.867292			55	0.769697			87	0.636557	72	1.1804			231	1.08679	7.71451e-05	0.0931479
667	tr|Q55443|Q55443_SYNY3	CheA like protein OS=Synechocystis sp. (strain PCC 6803 / Kazusa) GN=sll0043 PE=4 SV=1	153351			53	0.958754	204	0.908644					74	0.828876	260	1.27459	44	1.61166	230	1.20276	0.102702	9.89826e-09
668	tr|P73705|P73705_SYNY3	Sll1693 protein OS=Synechocystis sp. (strain PCC 6803 / Kazusa) GN=sll1693 PE=4 SV=1	51009			23	1.39307			94	0.383313					52	1.68325			222	1.32642	8.71314e-09	6.30983e-11
669	tr|P72747|P72747_SYNY3	Slr1103 protein OS=Synechocystis sp. (strain PCC 6803 / Kazusa) GN=slr1103 PE=4 SV=1	80237			28	0.831924	43	0.904289	228	1.14653			114	1.16613	38	1.31181	44	1.35714	207	1.21659	0.0481017	3.39015e-06
670	sw|P74266|RL21_SYNY3	50S ribosomal protein L21 OS=Synechocystis sp. (strain PCC 6803 / Kazusa) GN=rplU PE=3 SV=1	13660			20	1.09301	116	1.16596											173	1.11751	NaN	0.299065
671	sw|P20170|TRPE_SYNY3	Probable anthranilate synthase component 1 OS=Synechocystis sp. (strain PCC 6803 / Kazusa) GN=trpE PE=3 SV=2	57453			46	1.0796	134	0.954434							88	1.29358	45	1.31856	171	1.30568	NaN	1.44973e-06
672	tr|P74571|P74571_SYNY3	Oligopeptidase A OS=Synechocystis sp. (strain PCC 6803 / Kazusa) GN=prlC PE=3 SV=1	80475			28	0.992782	53	0.814161	217	0.878373			118	0.751041	44	1.0657	24	1.12479	168	1.0576	0.0126589	0.214672
673	tr|P73765|P73765_SYNY3	Slr0869 protein OS=Synechocystis sp. (strain PCC 6803 / Kazusa) GN=slr0869 PE=4 SV=1	93045							39	0.728767			55	0.731421	119	1.50779			166	1.41935	0.000317881	2.01863e-09
674	tr|P74772|P74772_SYNY3	Ssl1046 protein OS=Synechocystis sp. (strain PCC 6803 / Kazusa) GN=ssl1046 PE=4 SV=1	9304			38	0.84502	161	0.995421	55	0.894147					72	0.765667			159	0.691244	0.303935	0.000292659
675	tr|Q55770|Q55770_SYNY3	Sll0185 protein OS=Synechocystis sp. (strain PCC 6803 / Kazusa) GN=sll0185 PE=4 SV=1	47078			54	0.762116	59	0.784789							29	1.11888	40	1.45567	157	1.39247	NaN	3.75835e-07
676	tr|P72647|P72647_SYNY3	Sll1053 protein OS=Synechocystis sp. (strain PCC 6803 / Kazusa) GN=sll1053 PE=4 SV=1	56224			93	0.906269	33	0.912218	269	1.4396					80	1.05051	35	0.878489	156	1.02688	5.86255e-05	0.748941
677	tr|P72691|P72691_SYNY3	Glycogen operon protein GlgX OS=Synechocystis sp. (strain PCC 6803 / Kazusa) GN=glgX PE=4 SV=1	83848			68	0.785007							93	0.762332	114	0.818078	90	1.06158	156	1.01997	0.0246066	0.5349
678	tr|Q55972|Q55972_SYNY3	Slr0708 protein OS=Synechocystis sp. (strain PCC 6803 / Kazusa) GN=slr0708 PE=4 SV=1	44652			53	1.06929	102	0.808019	308	0.850145					49	0.939613	39	0.990148	149	0.903994	0.151254	0.330862
679	tr|P74339|P74339_SYNY3	Slr1624 protein OS=Synechocystis sp. (strain PCC 6803 / Kazusa) GN=slr1624 PE=4 SV=1	51149							97	1.41303					51	1.45917	68	1.4803	149	1.10061	0.000161627	4.47271e-08
680	sw|P74257|GLPD_SYNY3	Glycerol-3-phosphate dehydrogenase OS=Synechocystis sp. (strain PCC 6803 / Kazusa) GN=glpD PE=3 SV=1	62107							91	1.20631									149	0.610061	0.0628909	0.000255915
681	sw|P72720|GLMS_SYNY3	Glutamine--fructose-6-phosphate aminotransferase [isomerizing] OS=Synechocystis sp. (strain PCC 6803 / Kazusa) GN=glmS PE=3 SV=3	69848			20	1.03423	257	0.886866					54	1.2633	31	1.0733	74	1.44581	148	1.19892	0.016975	0.000176181
682	sw|P73951|FABH_SYNY3	3-oxoacyl-[acyl-carrier-protein] synthase 3 OS=Synechocystis sp. (strain PCC 6803 / Kazusa) GN=fabH PE=3 SV=2	35372			75	0.970819			60	0.655376			25	0.820639					145	0.749462	0.00047098	0.0179528
683	tr|Q55184|Q55184_SYNY3	Sll0456 protein OS=Synechocystis sp. (strain PCC 6803 / Kazusa) GN=sll0456 PE=4 SV=1	37811			33	1.05692	134	1.07282	212	1.13823			173	1.23739	33	1.13635	28	1.17323	144	1.18433	0.0169242	0.0106558
684	tr|Q55614|Q55614_SYNY3	High-affinity branched-chain amino acid transport ATP-binding protein OS=Synechocystis sp. (strain PCC 6803 / Kazusa) GN=livG PE=3 SV=1	41226			27	0.930192									66	1.70756	43	1.49754	138	1.62289	NaN	3.68229e-22
685	tr|Q55160|Q55160_SYNY3	Biotin carboxylase OS=Synechocystis sp. (strain PCC 6803 / Kazusa) GN=accC PE=4 SV=1	49533																	136	1.27343	NaN	0.0131055
686	tr|P74145|P74145_SYNY3	Sll1390 protein OS=Synechocystis sp. (strain PCC 6803 / Kazusa) GN=sll1390 PE=4 SV=1	27434							88	1.26609			137	1.17261	58	0.987467	46	1.1486	134	0.980799	0.00509542	0.589298
687	sw|Q55653|SYH_SYNY3	Histidine--tRNA ligase OS=Synechocystis sp. (strain PCC 6803 / Kazusa) GN=hisS PE=3 SV=1	49313													24	0.986707			131	0.799539	NaN	0.142308
688	sw|P54384|LEUC_SYNY3	3-isopropylmalate dehydratase large subunit OS=Synechocystis sp. (strain PCC 6803 / Kazusa) GN=leuC PE=3 SV=2	50825			66	0.93875	74	1.02345	71	0.927356					163	1.16749	57	1.14122	131	1.13671	0.471034	0.0217472
689	tr|Q55361|Q55361_SYNY3	Sll0887 protein OS=Synechocystis sp. (strain PCC 6803 / Kazusa) GN=sll0887 PE=4 SV=1	47798							129	1.20216					26	0.976833			123	0.766206	0.0685221	0.0801337
690	tr|Q6ZEA8|Q6ZEA8_SYNY3	Uncharacterized protein OS=Synechocystis sp. (strain PCC 6803 / Kazusa) GN=sll7090 PE=4 SV=1	111763													72	2.56513			119	2.0384	NaN	1.54198e-64
691	tr|P74720|P74720_SYNY3	Sll1106 protein OS=Synechocystis sp. (strain PCC 6803 / Kazusa) GN=sll1106 PE=4 SV=1	18076					33	0.649095					90	1.41971	21	1.11812			113	1.36022	0.000125934	0.00221145
692	tr|P73243|P73243_SYNY3	CheY subfamily OS=Synechocystis sp. (strain PCC 6803 / Kazusa) GN=slr2024 PE=4 SV=1	20220							133	1.02117			281	1.06617	47	0.90695	58	0.995895	113	0.68871	0.615329	0.0234477
693	sw|P72656|RNE_SYNY3	Ribonuclease E homolog OS=Synechocystis sp. (strain PCC 6803 / Kazusa) GN=rne PE=3 SV=1	75126																	113	1.23272	NaN	0.0353533
694	sw|P73655|SYW_SYNY3	Tryptophan--tRNA ligase OS=Synechocystis sp. (strain PCC 6803 / Kazusa) GN=trpS PE=3 SV=2	38082													40	1.01937			112	0.848694	NaN	0.35133
695	sw|Q55170|UVRB_SYNY3	UvrABC system protein B OS=Synechocystis sp. (strain PCC 6803 / Kazusa) GN=uvrB PE=3 SV=1	77143											41	0.998612	32	1.07406			111	1.08756	0.950906	0.322972
696	sw|P74707|RF1_SYNY3	Peptide chain release factor 1 OS=Synechocystis sp. (strain PCC 6803 / Kazusa) GN=prfA PE=3 SV=1	41215			27	0.96556	105	1.07929							53	1.11204	33	0.963054	111	0.957757	NaN	0.927433
697	sw|P74511|Y1949_SYNY3	Thylakoid membrane protein slr1949 OS=Synechocystis sp. (strain PCC 6803 / Kazusa) GN=slr1949 PE=4 SV=1	23925							83	0.995434			113	0.914021	64	1.0733	26	1.13383	110	1.05991	0.508459	0.179615
698	sw|P36237|RL11_SYNY3	50S ribosomal protein L11 OS=Synechocystis sp. (strain PCC 6803 / Kazusa) GN=rplK PE=3 SV=1	15025					81	1.13357											109	1.15668	NaN	0.161265
699	tr|P74167|P74167_SYNY3	Sll1376 protein OS=Synechocystis sp. (strain PCC 6803 / Kazusa) GN=sll1376 PE=4 SV=1	46268											94	1.56779					106	1.2765	1.94787e-07	0.0120967
700	sw|Q55505|DNAJ1_SYNY3	Chaperone protein DnaJ 1 OS=Synechocystis sp. (strain PCC 6803 / Kazusa) GN=dnaJ1 PE=3 SV=1	41282					64	0.949073									38	1.36125	105	1.23118	NaN	0.000140844
701	tr|Q55177|Q55177_SYNY3	Sensory transduction histidine kinase OS=Synechocystis sp. (strain PCC 6803 / Kazusa) GN=slr0484 PE=4 SV=1	76465											43	0.786673					105	1.37711	0.0431418	0.000581388
702	tr|Q55559|Q55559_SYNY3	Sll0169 protein OS=Synechocystis sp. (strain PCC 6803 / Kazusa) GN=sll0169 PE=1 SV=1	79660													29	1.05887			103	0.831797	NaN	0.432948
703	tr|Q55886|Q55886_SYNY3	Slr0110 protein OS=Synechocystis sp. (strain PCC 6803 / Kazusa) GN=slr0110 PE=4 SV=1	23072											27	1.17075	36	1.20927			103	1.12058	0.125765	0.0367146
704	sw|Q55563|Y163_SYNY3	Uncharacterized WD repeat-containing protein sll0163 OS=Synechocystis sp. (strain PCC 6803 / Kazusa) GN=sll0163 PE=4 SV=1	191186													67	1.31181			99	1.10445	NaN	0.0079487
705	sw|Q55434|PHY2_SYNY3	Phytochrome-like protein cph2 OS=Synechocystis sp. (strain PCC 6803 / Kazusa) GN=cph2 PE=1 SV=1	145338													87	1.01101			98	1.36636	NaN	0.0164036
706	sw|P52276|SYN_SYNY3	Asparagine--tRNA ligase OS=Synechocystis sp. (strain PCC 6803 / Kazusa) GN=asnS PE=3 SV=2	52894			33	1.29305													97	0.848694	NaN	0.147466
707	sw|Q55508|TRPC_SYNY3	Indole-3-glycerol phosphate synthase OS=Synechocystis sp. (strain PCC 6803 / Kazusa) GN=trpC PE=3 SV=1	33046			38	0.80893			42	1.05106			37	0.989357	29	0.884163			96	0.784178	0.845015	0.0251839
708	sw|P74456|RRF_SYNY3	Ribosome-recycling factor OS=Synechocystis sp. (strain PCC 6803 / Kazusa) GN=frr PE=3 SV=1	20174					28	1.0526	362	0.958074			118	0.993984	70	1.1766	64	1.18719	96	1.34639	0.702064	0.000208085
709	tr|Q55436|Q55436_SYNY3	Slr0848 protein OS=Synechocystis sp. (strain PCC 6803 / Kazusa) GN=slr0848 PE=1 SV=1	31999							24	0.783562			164	1.19944					96	1.28034	0.857092	0.0109328
710	sw|P74101|Y1895_SYNY3	Uncharacterized protein sll1895 OS=Synechocystis sp. (strain PCC 6803 / Kazusa) GN=sll1895 PE=4 SV=1	80191																	93	0.88172	NaN	0.25304
711	tr|P72907|P72907_SYNY3	Slr1071 protein OS=Synechocystis sp. (strain PCC 6803 / Kazusa) GN=slr1071 PE=4 SV=1	31027					51	0.879719	22	1.0054			46	0.886627					91	0.58318	0.438176	9.42393e-05
712	tr|P73510|P73510_SYNY3	Sll1358 protein OS=Synechocystis sp. (strain PCC 6803 / Kazusa) GN=sll1358 PE=1 SV=1	43124			34	1.19303													91	0.872504	NaN	0.219348
713	tr|P74254|P74254_SYNY3	Slr1173 protein OS=Synechocystis sp. (strain PCC 6803 / Kazusa) GN=slr1173 PE=4 SV=1	52851																	90	1.24578	NaN	0.0260756
714	tr|P73533|P73533_SYNY3	ABC transporter OS=Synechocystis sp. (strain PCC 6803 / Kazusa) GN=sll1276 PE=3 SV=1	59144																	88	0.976959	NaN	0.793403
715	tr|Q55668|Q55668_SYNY3	Slr0007 protein OS=Synechocystis sp. (strain PCC 6803 / Kazusa) GN=slr0007 PE=4 SV=1	27302							31	0.880033			104	1.06155					87	1.01152	0.651925	0.95386
716	sw|P73903|GLSA_SYNY3	Glutaminase OS=Synechocystis sp. (strain PCC 6803 / Kazusa) GN=glsA PE=3 SV=1	36587													53	1.16293			82	0.988479	NaN	0.356737
717	tr|P73220|P73220_SYNY3	ABC transporter OS=Synechocystis sp. (strain PCC 6803 / Kazusa) GN=sll1927 PE=3 SV=1	73175			27	1.18169			43	1.53342					33	1.31789	27	1.17488	81	1.3533	1.02796e-06	9.21639e-06
718	tr|P74675|P74675_SYNY3	Sll1542 protein OS=Synechocystis sp. (strain PCC 6803 / Kazusa) GN=sll1542 PE=4 SV=1	34793			34	1.10435	94	1.11168	24	1.17974			47	1.38825	38	1.23661	29	1.38259	81	1.18433	0.000265541	2.58075e-05
719	sw|P73867|ATKB_SYNY3	Potassium-transporting ATPase B chain OS=Synechocystis sp. (strain PCC 6803 / Kazusa) GN=kdpB PE=3 SV=1	73039																	81	2.46006	NaN	2.72116e-41
720	sw|P74193|THRC_SYNY3	Threonine synthase OS=Synechocystis sp. (strain PCC 6803 / Kazusa) GN=thrC PE=3 SV=1	40902			90	0.936172	68	1.03507	41	0.778663					25	0.947968	24	0.966338	80	1.04762	0.0360436	0.773526
721	sw|P74576|SPEA1_SYNY3	Biosynthetic arginine decarboxylase 1 OS=Synechocystis sp. (strain PCC 6803 / Kazusa) GN=speA1 PE=3 SV=1	78703			127	0.912456	96	0.946504					71	0.853031	70	0.877326	25	0.914614	79	0.924731	0.159007	0.110096
722	sw|P26533|ATPE_SYNY3	ATP synthase epsilon chain OS=Synechocystis sp. (strain PCC 6803 / Kazusa) GN=atpC PE=1 SV=3	14572																	79	1.05376	NaN	0.653669
723	tr|P73952|P73952_SYNY3	Sll1418 protein OS=Synechocystis sp. (strain PCC 6803 / Kazusa) GN=sll1418 PE=1 SV=1	20792											155	1.10875					78	0.900154	0.338393	0.330822
724	tr|Q55852|Q55852_SYNY3	Sll0596 protein OS=Synechocystis sp. (strain PCC 6803 / Kazusa) GN=sll0596 PE=4 SV=1	26423											256	1.69829					76	1.12442	1.44067e-10	0.270292
725	tr|P72617|P72617_SYNY3	Sll1399 protein OS=Synechocystis sp. (strain PCC 6803 / Kazusa) GN=sll1399 PE=4 SV=1	46395																	76	1.06068	NaN	0.608216
726	sw|Q55750|MFD_SYNY3	Transcription-repair-coupling factor OS=Synechocystis sp. (strain PCC 6803 / Kazusa) GN=mfd PE=3 SV=1	134851													22	1.28219			75	1.08679	NaN	0.0190331
727	sw|P54386|DHE4_SYNY3	NADP-specific glutamate dehydrogenase OS=Synechocystis sp. (strain PCC 6803 / Kazusa) GN=gdhA PE=3 SV=1	47511																	75	1.3126	NaN	0.00446523
728	tr|P72845|P72845_SYNY3	Sll1188 protein OS=Synechocystis sp. (strain PCC 6803 / Kazusa) GN=sll1188 PE=4 SV=1	18861													36	1.34599	29	1.65517	73	1.46697	NaN	8.66098e-15
729	sw|P42350|Y1353_SYNY3	Uncharacterized protein slr1353 OS=Synechocystis sp. (strain PCC 6803 / Kazusa) GN=slr1353 PE=4 SV=1	31378							214	1.07513									73	1.12442	0.518027	0.270292
730	tr|P74659|P74659_SYNY3	Slr1658 protein OS=Synechocystis sp. (strain PCC 6803 / Kazusa) GN=slr1658 PE=4 SV=1	22756							63	1.65214					25	1.16445	23	1.20361	72	1.19585	2.16963e-09	0.00341476
731	tr|Q55730|Q55730_SYNY3	Slr0650 protein OS=Synechocystis sp. (strain PCC 6803 / Kazusa) GN=slr0650 PE=4 SV=1	22544					147	0.950525	98	0.838522			55	0.919852	143	1.29662	109	1.31773	72	1.28879	0.0990276	2.14106e-06
732	sw|Q55403|Y575_SYNY3	Thylakoid membrane protein slr0575 OS=Synechocystis sp. (strain PCC 6803 / Kazusa) GN=slr0575 PE=4 SV=1	20308							86	1.45205			172	1.38362			55	1.25369	72	1.10599	6.74115e-08	0.0223658
733	tr|P74024|P74024_SYNY3	Hydrogenase subunit OS=Synechocystis sp. (strain PCC 6803 / Kazusa) GN=hoxF PE=4 SV=1	58592							80	1.0768					31	1.06343	31	1.21757	71	1.08679	0.50813	0.0600958
734	tr|Q6YRR1|Q6YRR1_SYNY3	ParA family chromosome partitioning protein OS=Synechocystis sp. (strain PCC 6803 / Kazusa) GN=sll6093 PE=4 SV=1	21748											25	1.42342	84	1.24041			71	1.50614	0.000109495	1.47248e-06
735	sw|P27589|PETD_SYNY3	Cytochrome b6-f complex subunit 4 OS=Synechocystis sp. (strain PCC 6803 / Kazusa) GN=petD PE=3 SV=1	17489			22	0.912869	93	0.952759	84	0.862599					23	0.865173			70	0.874808	0.186867	0.0767417
736	tr|P74756|P74756_SYNY3	47 kD protein OS=Synechocystis sp. (strain PCC 6803 / Kazusa) GN=slr0609 PE=4 SV=1	43636							100	0.778497							48	0.708949	70	0.946237	0.0359077	0.0200918
737	tr|Q55201|Q55201_SYNY3	Slr0719 protein OS=Synechocystis sp. (strain PCC 6803 / Kazusa) GN=slr0719 PE=4 SV=1	42390			68	1.16828			179	0.888335									70	1.11982	0.279343	0.289255
738	tr|P74016|P74016_SYNY3	Processing protease OS=Synechocystis sp. (strain PCC 6803 / Kazusa) GN=ymxG PE=3 SV=1	56915							147	1.07181					31	0.866692			69	0.840246	0.538114	0.047025
739	tr|P73609|P73609_SYNY3	Stage II sporulation protein OS=Synechocystis sp. (strain PCC 6803 / Kazusa) GN=slr1859 PE=3 SV=1	11982					140	0.843645											68	0.805684	NaN	0.064826
740	tr|Q55444|Q55444_SYNY3	Methyl-accepting chemotaxis protein II OS=Synechocystis sp. (strain PCC 6803 / Kazusa) GN=tar PE=4 SV=1	17696																	66	1.89631	NaN	1.6714e-16
741	tr|P73500|P73500_SYNY3	NAD(P) transhydrogenase subunit beta OS=Synechocystis sp. (strain PCC 6803 / Kazusa) GN=pntB PE=3 SV=1	49968							22	0.529763					19	1.06874			65	0.927035	1.08676e-05	0.923103
742	tr|P73389|P73389_SYNY3	Slr1829 protein OS=Synechocystis sp. (strain PCC 6803 / Kazusa) GN=slr1829 PE=4 SV=1	38137					139	0.951083							22	1.20091			65	1.19124	NaN	0.0125421
743	sw|P72648|KGUA_SYNY3	Guanylate kinase OS=Synechocystis sp. (strain PCC 6803 / Kazusa) GN=gmk PE=3 SV=1	21414					52	1.07181	49	1.2719			72	1.15317	88	1.24725	58	1.06404	65	0.925499	0.00669163	0.237854
744	tr|Q55449|Q55449_SYNY3	Slr0031 protein OS=Synechocystis sp. (strain PCC 6803 / Kazusa) GN=slr0031 PE=4 SV=1	67098																	65	1.15822	NaN	0.157057
745	sw|P73935|APT_SYNY3	Adenine phosphoribosyltransferase OS=Synechocystis sp. (strain PCC 6803 / Kazusa) GN=apt PE=3 SV=1	19156							263	1.00125			77	1.205	31	1.188	22	1.12315	63	1.08756	0.200439	0.0408287
746	tr|P74396|P74396_SYNY3	Slr0280 protein OS=Synechocystis sp. (strain PCC 6803 / Kazusa) GN=slr0280 PE=4 SV=1	65423																	63	1.23118	NaN	0.0366109
747	sw|Q55758|PYRR_SYNY3	Bifunctional protein PyrR OS=Synechocystis sp. (strain PCC 6803 / Kazusa) GN=pyrR PE=3 SV=1	19934					43	0.909873	69	1.40639			142	1.25127					61	1.18356	2.30149e-05	0.0990398
748	tr|P73168|P73168_SYNY3	Slr1385 protein OS=Synechocystis sp. (strain PCC 6803 / Kazusa) GN=slr1385 PE=4 SV=1	35789			46	0.773665			50	1.19137			34	1.3864					61	1.40476	0.000206676	0.000219062
749	tr|Q6ZEB1|Q6ZEB1_SYNY3	Uncharacterized protein OS=Synechocystis sp. (strain PCC 6803 / Kazusa) GN=sll7087 PE=4 SV=1	30138					30	0.823208	24	0.727771			33	0.876076	30	2.77022			60	2.44854	0.00780293	8.4875e-98
750	sw|Q55790|Y074_SYNY3	UPF0051 protein slr0074 OS=Synechocystis sp. (strain PCC 6803 / Kazusa) GN=slr0074 PE=3 SV=1	53162																	60	1.16436	NaN	0.141052
751	tr|P73198|P73198_SYNY3	GumB protein OS=Synechocystis sp. (strain PCC 6803 / Kazusa) GN=gumB PE=4 SV=1	54149					60	0.775966	122	1.05189							37	0.616174	58	0.880184	0.666231	0.000769184
752	tr|P74183|P74183_SYNY3	UDP-N-acetyl-D-mannosaminuronic acid transferase OS=Synechocystis sp. (strain PCC 6803 / Kazusa) GN=rffM PE=4 SV=1	28393											49	0.934752					58	0.924731	0.514164	0.456224
753	sw|P73801|Y1261_SYNY3	Uncharacterized protein slr1261 OS=Synechocystis sp. (strain PCC 6803 / Kazusa) GN=slr1261 PE=4 SV=1	19170																	58	1.31336	NaN	0.00436667
754	tr|P74018|P74018_SYNY3	Hydrogenase large subunit OS=Synechocystis sp. (strain PCC 6803 / Kazusa) GN=hoxH PE=3 SV=1	53511			46	0.977006			51	0.749357					52	0.855298	33	0.95156	57	0.919355	0.0179054	0.121912
755	tr|P74162|P74162_SYNY3	Sll1380 protein OS=Synechocystis sp. (strain PCC 6803 / Kazusa) GN=sll1380 PE=4 SV=1	23983					31	0.914005	99	1.33084			190	1.38269			56	0.935961	57	0.978495	4.24662e-06	0.529658
756	tr|Q6YRW5|Q6YRW5_SYNY3	Slr6039 protein OS=Synechocystis sp. (strain PCC 6803 / Kazusa) GN=slr6039 PE=4 SV=1	22837																	56	0.728341	NaN	0.0104073
757	sw|P74292|NADE_SYNY3	Probable glutamine-dependent NAD(+) synthetase OS=Synechocystis sp. (strain PCC 6803 / Kazusa) GN=nadE PE=3 SV=1	61494			20	1.20025			65	1.45787					37	0.954804	23	0.985222	55	1.10369	2.82349e-05	0.881481
758	sw|P74207|LEUD_SYNY3	3-isopropylmalate dehydratase small subunit OS=Synechocystis sp. (strain PCC 6803 / Kazusa) GN=leuD PE=3 SV=1	21859							21	0.883354					27	1.19408	19	1.18637	54	1.28955	0.25937	0.00047523
759	tr|Q55808|Q55808_SYNY3	B-carotene ketolase OS=Synechocystis sp. (strain PCC 6803 / Kazusa) GN=crtO PE=4 SV=1	59819					44	0.982689					35	0.873299	37	0.650513			54	0.643625	0.222122	2.77853e-06
760	tr|Q55139|Q55139_SYNY3	Glutathione S-transferase OS=Synechocystis sp. (strain PCC 6803 / Kazusa) GN=gst PE=4 SV=1	20365			42	1.10641							81	1.2596	41	1.20851			54	1.10753	0.0186227	0.0456583
761	sw|P28463|HEM1_SYNY3	Glutamyl-tRNA reductase OS=Synechocystis sp. (strain PCC 6803 / Kazusa) GN=hemA PE=3 SV=1	47838					66	0.921599	74	0.727107					87	1.12115			54	1.21505	0.01007	0.0331292
762	sw|P19125|NDHJ_SYNY3	NAD(P)H-quinone oxidoreductase subunit J OS=Synechocystis sp. (strain PCC 6803 / Kazusa) GN=ndhJ PE=1 SV=4	20751							22	1.21876			135	1.23924					54	0.928571	0.00341938	0.477983
763	sw|P72772|CHLD_SYNY3	Magnesium-chelatase subunit ChlD OS=Synechocystis sp. (strain PCC 6803 / Kazusa) GN=chlD PE=3 SV=1	73791																	54	1.13518	NaN	0.229414
764	sw|Q55336|PURT_SYNY3	Phosphoribosylglycinamide formyltransferase 2 OS=Synechocystis sp. (strain PCC 6803 / Kazusa) GN=purT PE=3 SV=1	42455			48	0.950505			152	0.931507					84	0.967717	52	0.925287	53	1.07296	0.49499	0.790112
765	sw|P74104|RIBBA_SYNY3	Riboflavin biosynthesis protein RibBA OS=Synechocystis sp. (strain PCC 6803 / Kazusa) GN=ribBA PE=3 SV=1	62042																	53	1.14055	NaN	0.210712
766	tr|P74447|P74447_SYNY3	Ferredoxin OS=Synechocystis sp. (strain PCC 6803 / Kazusa) GN=slr0148 PE=4 SV=1	20954																	52	0.863287	NaN	0.189004
767	sw|P72583|YC53L_SYNY3	Ycf53-like protein OS=Synechocystis sp. (strain PCC 6803 / Kazusa) GN=sll0558 PE=1 SV=1	26506							52	0.875052			76	1.05969	29	1.35511			51	1.19278	0.620045	0.000439268
768	sw|P48949|RS21_SYNY3	30S ribosomal protein S21 OS=Synechocystis sp. (strain PCC 6803 / Kazusa) GN=rpsU PE=3 SV=1	7337					51	1.03853											51	0.927803	NaN	0.473586
769	sw|P73053|THYX_SYNY3	Thymidylate synthase ThyX OS=Synechocystis sp. (strain PCC 6803 / Kazusa) GN=thyX PE=3 SV=1	25393					25	1.00927	36	1.23205			85	1.21981	28	1.18192			50	1.32181	0.00388887	0.00125339
770	tr|P72746|P72746_SYNY3	Slr1102 protein OS=Synechocystis sp. (strain PCC 6803 / Kazusa) GN=slr1102 PE=4 SV=1	97035											62	0.67006					50	0.910138	0.00192748	0.378812
771	sw|Q55141|ILVH_SYNY3	Acetolactate synthase small subunit OS=Synechocystis sp. (strain PCC 6803 / Kazusa) GN=ilvH PE=3 SV=2	18916							58	1.08012			54	1.17446	33	1.01709			49	1.35023	0.110385	0.0195931
772	sw|Q55898|PPK_SYNY3	Polyphosphate kinase OS=Synechocystis sp. (strain PCC 6803 / Kazusa) GN=ppk PE=3 SV=1	82955			42	0.873067			67	1.42383			140	1.12633	30	1.09305			48	0.96467	0.000415343	0.757562
773	tr|P74073|P74073_SYNY3	Sll1258 protein OS=Synechocystis sp. (strain PCC 6803 / Kazusa) GN=sll1258 PE=4 SV=1	21593											165	0.812309					48	0.726114	0.0742355	0.00980584
774	tr|P74317|P74317_SYNY3	ABC transporter OS=Synechocystis sp. (strain PCC 6803 / Kazusa) GN=sll0912 PE=3 SV=1	72243											29	0.983804					48	1.04224	0.842603	0.732286
775	tr|P73172|P73172_SYNY3	CheA like protein OS=Synechocystis sp. (strain PCC 6803 / Kazusa) GN=sll1296 PE=4 SV=1	102218																	48	0.708602	NaN	0.00605827
776	sw|P77964|SECY_SYNY3	Protein translocase subunit SecY OS=Synechocystis sp. (strain PCC 6803 / Kazusa) GN=secY PE=3 SV=1	48026													52	1.32928			46	1.20046	NaN	0.000682316
777	tr|P74259|P74259_SYNY3	Slr1670 protein OS=Synechocystis sp. (strain PCC 6803 / Kazusa) GN=slr1670 PE=4 SV=1	102055																	46	0.771889	NaN	0.030842
778	sw|P73241|ATCS_SYNY3	Cation-transporting ATPase PacS OS=Synechocystis sp. (strain PCC 6803 / Kazusa) GN=pacS PE=1 SV=1	80356																	46	0.920891	NaN	0.435033
779	tr|P73947|P73947_SYNY3	Slr1507 protein OS=Synechocystis sp. (strain PCC 6803 / Kazusa) GN=slr1507 PE=4 SV=1	41406																	45	0.725269	NaN	0.00958594
780	sw|Q55367|CYNS_SYNY3	Cyanate hydratase OS=Synechocystis sp. (strain PCC 6803 / Kazusa) GN=cynS PE=1 SV=1	16579			37	0.994019													44	1.5914	NaN	5.87286e-08
781	tr|Q55953|Q55953_SYNY3	Sll0781 protein OS=Synechocystis sp. (strain PCC 6803 / Kazusa) GN=sll0781 PE=4 SV=1	18679															28	1.54762	44	1.38326	NaN	1.73628e-09
782	tr|P74483|P74483_SYNY3	Slr1931 protein OS=Synechocystis sp. (strain PCC 6803 / Kazusa) GN=slr1931 PE=4 SV=1	32276							97	0.751266			35	0.740028	59	1.21306			43	1.33871	0.000681828	0.000399044
783	sw|P73747|CPXS1_SYNY3	Chromophore lyase CpcS/CpeS 1 OS=Synechocystis sp. (strain PCC 6803 / Kazusa) GN=cpcS1 PE=3 SV=1	21257							49	1.00208			90	0.747524					42	1.00768	0.0878246	0.982184
784	sw|Q55849|BIOD_SYNY3	ATP-dependent dethiobiotin synthetase BioD OS=Synechocystis sp. (strain PCC 6803 / Kazusa) GN=bioD PE=3 SV=1	25959							32	0.709755			21	0.7118					41	1.13057	0.000116678	0.24636
785	sw|Q55710|THIOG_SYNY3	Bifunctional protein ThiO/ThiG OS=Synechocystis sp. (strain PCC 6803 / Kazusa) GN=thiO/thiG PE=3 SV=1	70625																	41	0.808756	NaN	0.069059
786	sw|P74214|SRP54_SYNY3	Signal recognition particle protein OS=Synechocystis sp. (strain PCC 6803 / Kazusa) GN=ffh PE=3 SV=1	52112					45	0.989614	55	0.783147					36	0.954045			40	1.053	0.039883	0.981768
787	tr|P72976|P72976_SYNY3	Slr1597 protein OS=Synechocystis sp. (strain PCC 6803 / Kazusa) GN=slr1597 PE=4 SV=1	33268							54	1.34579			44	1.29107					40	1.15361	4.17994e-05	0.169937
788	tr|P74506|P74506_SYNY3	Slr1944 protein OS=Synechocystis sp. (strain PCC 6803 / Kazusa) GN=slr1944 PE=4 SV=1	58763							356	1.61312					161	1.24345	80	1.18966	39	1.14363	1.87051e-08	0.0027342
789	tr|P74719|P74719_SYNY3	Sll1107 protein OS=Synechocystis sp. (strain PCC 6803 / Kazusa) GN=sll1107 PE=4 SV=1	28414																	39	1.19508	NaN	0.0790694
790	tr|P72815|P72815_SYNY3	Sll1656 protein OS=Synechocystis sp. (strain PCC 6803 / Kazusa) GN=sll1656 PE=4 SV=1	20480			27	1.06104			45	1.31424			50	1.47247	30	0.923661			38	0.908602	3.8225e-07	0.243528
791	tr|P74515|P74515_SYNY3	Slr0990 protein OS=Synechocystis sp. (strain PCC 6803 / Kazusa) GN=slr0990 PE=4 SV=1	44387													36	0.971515			38	0.959293	NaN	0.601986
792	tr|P73544|P73544_SYNY3	Glutamine-binding periplasmic protein/glutamine transport system permease protein OS=Synechocystis sp. (strain PCC 6803 / Kazusa) GN=glnH PE=4 SV=1	57702			29	0.98443			58	0.764965					42	1.23585			38	1.05837	0.0262044	0.0634732
793	tr|P73686|P73686_SYNY3	NarL subfamily OS=Synechocystis sp. (strain PCC 6803 / Kazusa) GN=sll1708 PE=4 SV=1	24438																	38	1.6682	NaN	8.61314e-10
794	tr|Q55420|Q55420_SYNY3	dTDP-glucose 4,6-dehydratase OS=Synechocystis sp. (strain PCC 6803 / Kazusa) GN=rfbB PE=3 SV=1	38806																	38	1.60522	NaN	2.84803e-08
795	tr|Q55875|Q55875_SYNY3	Sll0102 protein OS=Synechocystis sp. (strain PCC 6803 / Kazusa) GN=sll0102 PE=4 SV=1	40300			61	1.12807	29	1.04914	80	0.807638					30	0.917585			36	0.979263	0.0674934	0.457047
796	sw|Q55612|LPXD_SYNY3	UDP-3-O-acylglucosamine N-acyltransferase OS=Synechocystis sp. (strain PCC 6803 / Kazusa) GN=lpxD PE=3 SV=1	36741					40	1.23073											36	1.02227	NaN	0.874978
797	tr|P74172|P74172_SYNY3	GDP-mannose pyrophosphorylase OS=Synechocystis sp. (strain PCC 6803 / Kazusa) GN=rfbM PE=4 SV=1	40610					28	0.713089											36	0.986943	NaN	0.865387
798	tr|P72888|P72888_SYNY3	Slr1610 protein OS=Synechocystis sp. (strain PCC 6803 / Kazusa) GN=slr1610 PE=4 SV=1	48497																	36	1.21198	NaN	0.0558203
799	sw|P74106|HIS6_SYNY3	Imidazole glycerol phosphate synthase subunit HisF OS=Synechocystis sp. (strain PCC 6803 / Kazusa) GN=hisF PE=3 SV=1	28184					33	0.993969					35	1.06802	19	1.11204	31	1.19048	35	1.13364	0.561508	0.0247497
800	sw|P72703|SPEB1_SYNY3	Agmatinase 1 OS=Synechocystis sp. (strain PCC 6803 / Kazusa) GN=speB1 PE=3 SV=1	33898							47	0.965546					34	1.72123	25	1.3243	35	1.10215	0.713261	1.48641e-09
801	tr|P73837|P73837_SYNY3	Slr2004 protein OS=Synechocystis sp. (strain PCC 6803 / Kazusa) GN=slr2004 PE=4 SV=1	53676													44	1.14394			35	0.812596	NaN	0.723918
802	tr|P73130|P73130_SYNY3	Sll0995 protein OS=Synechocystis sp. (strain PCC 6803 / Kazusa) GN=sll0995 PE=4 SV=1	26270											47	1.9093					35	1.13134	6.07644e-17	0.243476
803	tr|Q55816|Q55816_SYNY3	ABC transporter OS=Synechocystis sp. (strain PCC 6803 / Kazusa) GN=sll0489 PE=4 SV=1	38079																	35	1.26267	NaN	0.0172466
804	sw|Q55503|HIS1_SYNY3	ATP phosphoribosyltransferase OS=Synechocystis sp. (strain PCC 6803 / Kazusa) GN=hisG PE=3 SV=1	23536											30	1.28366	22	1.12951			34	1.3702	0.0100061	0.00137373
805	tr|P74536|P74536_SYNY3	Slr1428 protein OS=Synechocystis sp. (strain PCC 6803 / Kazusa) GN=slr1428 PE=4 SV=1	71797																	34	1.02304	NaN	0.869381
806	sw|Q55424|AMID_SYNY3	Putative amidase OS=Synechocystis sp. (strain PCC 6803 / Kazusa) GN=sll0828 PE=3 SV=1	54676							154	0.810129					33	0.83403			33	0.90937	0.0710228	0.0805427
807	sw|P73289|RL25_SYNY3	50S ribosomal protein L25 OS=Synechocystis sp. (strain PCC 6803 / Kazusa) GN=rplY PE=3 SV=2	11248							33	0.643587									33	1.14593	0.000819548	0.193139
808	tr|P73824|P73824_SYNY3	Glutathione peroxidase OS=Synechocystis sp. (strain PCC 6803 / Kazusa) GN=slr1992 PE=3 SV=1	16750							43	1.67954									32	0.831797	4.43097e-10	0.108524
809	sw|P74706|ANMK_SYNY3	Anhydro-N-acetylmuramic acid kinase OS=Synechocystis sp. (strain PCC 6803 / Kazusa) GN=anmK PE=3 SV=2	42939													36	1.24877			31	1.2212	NaN	0.00265126
810	tr|Q6ZED3|Q6ZED3_SYNY3	Uncharacterized protein OS=Synechocystis sp. (strain PCC 6803 / Kazusa) GN=sll7065 PE=4 SV=1	57009							30	0.280946									31	2.14439	2.06864e-11	5.72844e-26
811	tr|P74552|P74552_SYNY3	Helicase of the snf2/rad54 family OS=Synechocystis sp. (strain PCC 6803 / Kazusa) GN=sll1366 PE=4 SV=1	116275																	31	1.03763	NaN	0.764595
812	sw|Q55855|GLK_SYNY3	Glucokinase OS=Synechocystis sp. (strain PCC 6803 / Kazusa) GN=glk PE=3 SV=1	37917			28	1.0332													30	1.37327	NaN	0.000662554
813	tr|P73669|P73669_SYNY3	Processing protease OS=Synechocystis sp. (strain PCC 6803 / Kazusa) GN=sll2009 PE=3 SV=1	48360			65	1.18581													30	1.20046	NaN	0.0709416
814	tr|Q55112|Q55112_SYNY3	Sll0414 protein OS=Synechocystis sp. (strain PCC 6803 / Kazusa) GN=sll0414 PE=4 SV=1	31824					92	1.10398	27	0.86924									30	1.68203	0.208227	3.82279e-10
815	tr|Q55771|Q55771_SYNY3	Heterodisulfide reductase subunit B OS=Synechocystis sp. (strain PCC 6803 / Kazusa) GN=hdrB PE=4 SV=1	33349					79	1.05562	82	1.29597			24	1.19112	29	1.02241	47	1.08785	29	1.11214	0.00182361	0.269815
816	tr|P74465|P74465_SYNY3	Pilin biogenesis protein OS=Synechocystis sp. (strain PCC 6803 / Kazusa) GN=pilC PE=3 SV=1	32670			33	1.05589													29	1.10906	NaN	0.336915
817	tr|Q55389|Q55389_SYNY3	Ferredoxin-thioredoxin reductase, catalytic chain OS=Synechocystis sp. (strain PCC 6803 / Kazusa) GN=ftrC PE=1 SV=1	13780																	29	0.997696	NaN	0.94416
818	sw|P32421|NU4C1_SYNY3	NAD(P)H-quinone oxidoreductase chain 4-1 OS=Synechocystis sp. (strain PCC 6803 / Kazusa) GN=ndhD1 PE=3 SV=1	57587													32	1.53057	26	1.23235	28	1.2427	NaN	1.24309e-07
819	tr|Q6ZEH4|Q6ZEH4_SYNY3	Slr7024 protein OS=Synechocystis sp. (strain PCC 6803 / Kazusa) GN=slr7024 PE=4 SV=1	67548							125	2.4533									28	1.28187	6.33201e-41	0.0104959
820	tr|Q55598|Q55598_SYNY3	Slr0384 protein OS=Synechocystis sp. (strain PCC 6803 / Kazusa) GN=slr0384 PE=4 SV=1	45127																	28	0.371889	NaN	4.6362e-09
821	sw|P73769|MUTS_SYNY3	DNA mismatch repair protein MutS OS=Synechocystis sp. (strain PCC 6803 / Kazusa) GN=mutS PE=3 SV=2	97982													91	0.856058			27	0.885561	NaN	0.0785436
822	tr|P74663|P74663_SYNY3	Exopolyphosphatase OS=Synechocystis sp. (strain PCC 6803 / Kazusa) GN=ppx PE=4 SV=1	61304															22	1.08867	27	0.958525	NaN	0.810457
823	tr|Q55807|Q55807_SYNY3	Slr0086 protein OS=Synechocystis sp. (strain PCC 6803 / Kazusa) GN=slr0086 PE=3 SV=1	59263																	27	1.26114	NaN	0.0179234
824	tr|Q55140|Q55140_SYNY3	Sll0066 protein OS=Synechocystis sp. (strain PCC 6803 / Kazusa) GN=sll0066 PE=4 SV=1	34147																	26	1.33794	NaN	0.00208561
825	sw|P52997|PANB_SYNY3	3-methyl-2-oxobutanoate hydroxymethyltransferase OS=Synechocystis sp. (strain PCC 6803 / Kazusa) GN=panB PE=3 SV=1	27883											29	0.96807					25	0.873272	0.730753	0.222026
826	tr|P74295|P74295_SYNY3	Activator of photopigment and puc expression OS=Synechocystis sp. (strain PCC 6803 / Kazusa) GN=slr1694 PE=1 SV=1	17559					55	0.929305											25	1.10522	NaN	0.355096
827	tr|Q55455|Q55455_SYNY3	Sll0033 protein OS=Synechocystis sp. (strain PCC 6803 / Kazusa) GN=sll0033 PE=4 SV=1	56193																	25	0.688402	NaN	0.00337341
828	tr|P73178|P73178_SYNY3	Sll1289 protein OS=Synechocystis sp. (strain PCC 6803 / Kazusa) GN=sll1289 PE=4 SV=1	21550																	25	0.876344	NaN	0.232973
829	tr|P73465|P73465_SYNY3	DNA helicase II OS=Synechocystis sp. (strain PCC 6803 / Kazusa) GN=uvrD PE=4 SV=1	90568																	25	1.2427	NaN	0.0280446
830	tr|Q55895|Q55895_SYNY3	Serum resistance locus BrkB OS=Synechocystis sp. (strain PCC 6803 / Kazusa) GN=brkB PE=4 SV=1	35995																	23	15.3687	NaN	0
831	sw|P49995|DNAA_SYNY3	Chromosomal replication initiator protein DnaA OS=Synechocystis sp. (strain PCC 6803 / Kazusa) GN=dnaA PE=3 SV=2	50190																	22	0.632949	NaN	0.000572079
832	sw|P73392|Y1735_SYNY3	Uncharacterized protein sll1735 OS=Synechocystis sp. (strain PCC 6803 / Kazusa) GN=sll1735 PE=4 SV=1	14210											72	1.12263					21	1.09217	0.277577	0.421424
833	tr|P73819|P73819_SYNY3	Sll1949 protein OS=Synechocystis sp. (strain PCC 6803 / Kazusa) GN=sll1949 PE=4 SV=1	25301			22	0.936276			30	1.97924									21	1.36175	2.04526e-19	0.000973628
834	sw|P73077|PARC_SYNY3	DNA topoisomerase 4 subunit A OS=Synechocystis sp. (strain PCC 6803 / Kazusa) GN=parC PE=3 SV=2	101271																	21	0.839478	NaN	0.125077
835	tr|P72893|P72893_SYNY3	Perosamine synthetase OS=Synechocystis sp. (strain PCC 6803 / Kazusa) GN=rfbE PE=3 SV=1	42202																	20	0.927035	NaN	0.469212
836	sw|Q55805|HIS5_SYNY3	Imidazole glycerol phosphate synthase subunit HisH OS=Synechocystis sp. (strain PCC 6803 / Kazusa) GN=hisH PE=3 SV=1	22654																	20	1.35868	NaN	0.00107694
837	tr|P73793|P73793_SYNY3	Sll1150 protein OS=Synechocystis sp. (strain PCC 6803 / Kazusa) GN=sll1150 PE=4 SV=1	26735			46	0.920499			101	0.918223			21	0.943082	51	0.690695			19	0.852535	0.328952	0.00223543
838	sw|P74338|NDHM_SYNY3	NAD(P)H-quinone oxidoreductase subunit M OS=Synechocystis sp. (strain PCC 6803 / Kazusa) GN=ndhM PE=1 SV=1	14126							67	1.14902					19	0.787695					0.183523	0.0441271
839	tr|P74190|P74190_SYNY3	Sll1174 protein OS=Synechocystis sp. (strain PCC 6803 / Kazusa) GN=sll1174 PE=4 SV=1	31250			21	1.24149							28	1.22443	19	1.04747					0.0425978	0.696177
840	tr|P74119|P74119_SYNY3	Sll1885 protein OS=Synechocystis sp. (strain PCC 6803 / Kazusa) GN=sll1885 PE=4 SV=1	91778							76	1.08842					20	1.07558					0.441725	0.515369
841	tr|P74512|P74512_SYNY3	Cation-transporting ATPase E1-E2 ATPase OS=Synechocystis sp. (strain PCC 6803 / Kazusa) GN=slr1950 PE=1 SV=1	82919													20	0.457729					NaN	4.07156e-07
842	sw|Q55971|DPO1_SYNY3	DNA polymerase I OS=Synechocystis sp. (strain PCC 6803 / Kazusa) GN=polA PE=3 SV=1	110731													21	0.964679					NaN	0.707289
843	tr|P73192|P73192_SYNY3	Serine esterase OS=Synechocystis sp. (strain PCC 6803 / Kazusa) GN=sll1284 PE=4 SV=1	22195											30	1.35308	21	1.48728					0.00129182	8.22095e-06
844	tr|P74387|P74387_SYNY3	Sll0419 protein OS=Synechocystis sp. (strain PCC 6803 / Kazusa) GN=sll0419 PE=4 SV=1	16641													21	1.24497					NaN	0.0265815
845	sw|Q55510|CLPX_SYNY3	ATP-dependent Clp protease ATP-binding subunit ClpX OS=Synechocystis sp. (strain PCC 6803 / Kazusa) GN=clpX PE=3 SV=1	49781													22	1.29814					NaN	0.00673793
846	sw|Q55884|Y095_SYNY3	Uncharacterized protein sll0095 OS=Synechocystis sp. (strain PCC 6803 / Kazusa) GN=sll0095 PE=3 SV=1	65064													22	0.237524					NaN	1.22234e-12
847	tr|P72852|P72852_SYNY3	Slr0962 protein OS=Synechocystis sp. (strain PCC 6803 / Kazusa) GN=slr0962 PE=4 SV=1	51862							73	1.1648					23	1.17357					0.139965	0.119462
848	tr|P74577|P74577_SYNY3	Sll0623 protein OS=Synechocystis sp. (strain PCC 6803 / Kazusa) GN=sll0623 PE=4 SV=1	28233			23	0.79604			86	1.29514					23	0.9624	23	1.04433			0.00732248	0.980177
849	tr|Q6YRQ9|Q6YRQ9_SYNY3	Slr6095 protein OS=Synechocystis sp. (strain PCC 6803 / Kazusa) GN=slr6095 PE=4 SV=1	53898													23	1.35055					NaN	0.00140114
850	sw|Q55167|Y461_SYNY3	Uncharacterized protein sll0461 OS=Synechocystis sp. (strain PCC 6803 / Kazusa) GN=sll0461 PE=3 SV=1	46370													24	1.22598					NaN	0.041159
851	tr|P73096|P73096_SYNY3	Slr2053 protein OS=Synechocystis sp. (strain PCC 6803 / Kazusa) GN=slr2053 PE=4 SV=1	32017					81	1.2285	40	0.990452					24	0.950247					0.890988	0.610739
852	tr|Q55137|Q55137_SYNY3	Sll0069 protein OS=Synechocystis sp. (strain PCC 6803 / Kazusa) GN=sll0069 PE=4 SV=1	29110													24	1.44398					NaN	4.93284e-05
853	tr|P72911|P72911_SYNY3	Slr1076 protein OS=Synechocystis sp. (strain PCC 6803 / Kazusa) GN=slr1076 PE=4 SV=1	43633			20	0.771912			113	1.31092					25	0.98215					0.00468769	0.830649
854	tr|P74285|P74285_SYNY3	Mannose-1-phosphate guanyltransferase OS=Synechocystis sp. (strain PCC 6803 / Kazusa) GN=sll1558 PE=4 SV=1	42969													25	1.20167					NaN	0.0692098
855	tr|P73032|P73032_SYNY3	Slr1753 protein OS=Synechocystis sp. (strain PCC 6803 / Kazusa) GN=slr1753 PE=4 SV=1	185120													26	0.976073					NaN	0.787092
856	tr|P73375|P73375_SYNY3	L-threonine deaminase OS=Synechocystis sp. (strain PCC 6803 / Kazusa) GN=ilvA PE=4 SV=1	56909							57	0.674969					26	1.1485					0.00224482	0.185128
857	sw|P52965|NIFJ_SYNY3	Putative pyruvate-flavodoxin oxidoreductase OS=Synechocystis sp. (strain PCC 6803 / Kazusa) GN=nifJ PE=3 SV=1	132343			27	0.949474									27	0.794531					NaN	0.0512196
858	sw|P73954|Y1513_SYNY3	Membrane-associated protein slr1513 OS=Synechocystis sp. (strain PCC 6803 / Kazusa) GN=slr1513 PE=1 SV=1	12170													27	0.821117	31	0.963875			NaN	0.14009
859	tr|Q6ZEF4|Q6ZEF4_SYNY3	Sll7044 protein OS=Synechocystis sp. (strain PCC 6803 / Kazusa) GN=sll7044 PE=4 SV=1	20828							55	1.58074					28	1.17964					1.015e-07	0.106689
860	sw|P74724|PURK_SYNY3	N5-carboxyaminoimidazole ribonucleotide synthase OS=Synechocystis sp. (strain PCC 6803 / Kazusa) GN=purK PE=3 SV=1	42957													29	1.12723	25	0.99844			NaN	0.451321
861	sw|P74745|SPKC_SYNY3	Serine/threonine-protein kinase C OS=Synechocystis sp. (strain PCC 6803 / Kazusa) GN=spkC PE=1 SV=1	58163													29	1.0809					NaN	0.48412
862	sw|Q55794|ARSA_SYNY3	Putative arsenical pump-driving ATPase OS=Synechocystis sp. (strain PCC 6803 / Kazusa) GN=sll0086 PE=3 SV=1	44712			70	1.09301									29	1.01101					NaN	0.957595
863	tr|P74288|P74288_SYNY3	Hybrid sensory kinase OS=Synechocystis sp. (strain PCC 6803 / Kazusa) GN=sll1555 PE=4 SV=1	41561			29	0.861105									29	1.47284	26	1.47619			NaN	8.27653e-10
864	tr|P74603|P74603_SYNY3	Slr1570 protein OS=Synechocystis sp. (strain PCC 6803 / Kazusa) GN=slr1570 PE=4 SV=1	24057													29	1.73111	41	1.64696			NaN	3.67953e-19
865	tr|P73219|P73219_SYNY3	Fibrillin OS=Synechocystis sp. (strain PCC 6803 / Kazusa) GN=sll1568 PE=4 SV=1	22714													30	1.06115	56	1.09442			NaN	0.342739
866	tr|P73368|P73368_SYNY3	Mg2+ transporter OS=Synechocystis sp. (strain PCC 6803 / Kazusa) GN=mgtE PE=4 SV=1	51069													30	0.826434					NaN	0.0980291
867	sw|Q55850|QUEA_SYNY3	S-adenosylmethionine:tRNA ribosyltransferase-isomerase OS=Synechocystis sp. (strain PCC 6803 / Kazusa) GN=queA PE=3 SV=1	41388													31	1.22294					NaN	0.044029
868	sw|P73162|ACKA_SYNY3	Acetate kinase OS=Synechocystis sp. (strain PCC 6803 / Kazusa) GN=ackA PE=3 SV=1	45075													32	0.908469					NaN	0.370506
869	sw|Q57417|ACCD_SYNY3	Acetyl-coenzyme A carboxylase carboxyl transferase subunit beta OS=Synechocystis sp. (strain PCC 6803 / Kazusa) GN=accD PE=3 SV=1	36715					78	1.02792							32	1.17053					NaN	0.126283
870	tr|Q55502|Q55502_SYNY3	Slr0930 protein OS=Synechocystis sp. (strain PCC 6803 / Kazusa) GN=slr0930 PE=4 SV=1	49614													32	1.4888					NaN	7.69847e-06
871	tr|Q55877|Q55877_SYNY3	Slr0106 protein OS=Synechocystis sp. (strain PCC 6803 / Kazusa) GN=slr0106 PE=4 SV=1	26034							80	2.27895					34	8.77326	47	8.6289			4.74245e-32	0
872	tr|Q6ZEQ0|Q6ZEQ0_SYNY3	Non-heme chloroperoxidase OS=Synechocystis sp. (strain PCC 6803 / Kazusa) GN=sll5080 PE=4 SV=1	30173					59	1.00402					50	1.53818	34	1.65818					8.21239e-07	1.53627e-09
873	tr|P74303|P74303_SYNY3	Slr0938 protein OS=Synechocystis sp. (strain PCC 6803 / Kazusa) GN=slr0938 PE=4 SV=1	50595			29	0.855125			33	0.923205					35	1.17357					0.447732	0.119462
874	tr|P73189|P73189_SYNY3	Slr1397 protein OS=Synechocystis sp. (strain PCC 6803 / Kazusa) GN=slr1397 PE=4 SV=1	23181													36	0.947968					NaN	0.596041
875	tr|P73267|P73267_SYNY3	Sll1080 protein OS=Synechocystis sp. (strain PCC 6803 / Kazusa) GN=sll1080 PE=4 SV=1	38299													37	1.0376					NaN	0.76484
876	tr|P73734|P73734_SYNY3	Slr1742 protein OS=Synechocystis sp. (strain PCC 6803 / Kazusa) GN=slr1742 PE=4 SV=1	28542			41	0.972056	67	0.971633	23	0.820589					37	1.13103	29	1.18883			0.0875337	0.0430125
877	sw|P73618|DEOC_SYNY3	Deoxyribose-phosphate aldolase OS=Synechocystis sp. (strain PCC 6803 / Kazusa) GN=deoC PE=3 SV=1	24145					87	1.04065	21	1.33748			124	1.24109	38	1.01557	27	1.10263			0.000202362	0.481227
878	tr|Q55501|Q55501_SYNY3	Slr0929 protein OS=Synechocystis sp. (strain PCC 6803 / Kazusa) GN=slr0929 PE=4 SV=1	21686					52	1.01396							38	1.41588					NaN	0.000145414
879	tr|P73677|P73677_SYNY3	Methylenetetrahydrofolate reductase OS=Synechocystis sp. (strain PCC 6803 / Kazusa) GN=slr2141 PE=3 SV=1	37337			41	0.930604							55	0.883572	39	1.21914					0.260224	0.0478523
880	tr|P74479|P74479_SYNY3	Slr1927 protein OS=Synechocystis sp. (strain PCC 6803 / Kazusa) GN=slr1927 PE=4 SV=1	45998													39	1.12267					NaN	0.277391
881	sw|Q55629|Y782_SYNY3	Uncharacterized protein slr0782 OS=Synechocystis sp. (strain PCC 6803 / Kazusa) GN=slr0782 PE=3 SV=1	51771							50	1.19054					40	1.06494					0.086524	0.580868
882	tr|P73906|P73906_SYNY3	Prephenate dehydrogenase OS=Synechocystis sp. (strain PCC 6803 / Kazusa) GN=tyrA PE=1 SV=1	30482													40	1.23585					NaN	0.0329017
883	tr|P74470|P74470_SYNY3	Ssl0242 protein OS=Synechocystis sp. (strain PCC 6803 / Kazusa) GN=ssl0242 PE=4 SV=1	8971													40	0.750399	55	0.717734			NaN	0.000387727
884	sw|Q55982|PDXA_SYNY3	4-hydroxythreonine-4-phosphate dehydrogenase OS=Synechocystis sp. (strain PCC 6803 / Kazusa) GN=pdxA PE=3 SV=1	37430													41	1.31561					NaN	0.00408973
885	tr|P72646|P72646_SYNY3	Sll1054 protein OS=Synechocystis sp. (strain PCC 6803 / Kazusa) GN=sll1054 PE=3 SV=1	21017							31	1.4122					41	1.17888					0.000166677	0.108224
886	tr|P73525|P73525_SYNY3	Phosphoglycolate phosphatase OS=Synechocystis sp. (strain PCC 6803 / Kazusa) GN=cbbZp PE=4 SV=1	24966													45	1.12191					NaN	0.280511
887	tr|P72885|P72885_SYNY3	Alpha-D-glucose-1-phosphate cytidylyltransferase OS=Synechocystis sp. (strain PCC 6803 / Kazusa) GN=rfbF PE=4 SV=1	29003							33	0.885015					46	1.14698	31	1.0665			0.265914	0.184289
888	sw|P72817|Y1654_SYNY3	Universal stress protein Sll1654 OS=Synechocystis sp. (strain PCC 6803 / Kazusa) GN=sll1654 PE=3 SV=1	16987			30	0.913075									47	1.35815	35	1.30131			NaN	2.1842e-05
889	tr|P73874|P73874_SYNY3	Cob(I)alamin adenosyltransferase OS=Synechocystis sp. (strain PCC 6803 / Kazusa) GN=cobA PE=4 SV=1	22631							55	0.930677					47	0.879605					0.490147	0.245005
890	tr|P74583|P74583_SYNY3	Slr0666 protein OS=Synechocystis sp. (strain PCC 6803 / Kazusa) GN=slr0666 PE=4 SV=1	32339													50	1.28978					NaN	0.00848276
891	sw|P72958|Y640_SYNY3	Uncharacterized transporter sll0640 OS=Synechocystis sp. (strain PCC 6803 / Kazusa) GN=sll0640 PE=3 SV=1	66715													51	1.03304					NaN	0.797205
892	tr|Q57473|Q57473_SYNY3	Sll0318 protein OS=Synechocystis sp. (strain PCC 6803 / Kazusa) GN=sll0318 PE=4 SV=1	24307													51	1.19483	25	1.40558			NaN	0.000113884
893	sw|P74578|NADA_SYNY3	Quinolinate synthase A OS=Synechocystis sp. (strain PCC 6803 / Kazusa) GN=nadA PE=3 SV=1	35912													53	1.13407					NaN	0.233414
894	sw|Q55874|Y103_SYNY3	Uncharacterized protein sll0103 OS=Synechocystis sp. (strain PCC 6803 / Kazusa) GN=sll0103 PE=4 SV=1	45936													53	1.28067	38	1.24631			NaN	0.000728897
895	sw|Q55643|ISPH_SYNY3	4-hydroxy-3-methylbut-2-enyl diphosphate reductase OS=Synechocystis sp. (strain PCC 6803 / Kazusa) GN=ispH PE=3 SV=2	42673													54	0.874288					NaN	0.225605
896	sw|P72641|KAD2_SYNY3	Adenylate kinase 2 OS=Synechocystis sp. (strain PCC 6803 / Kazusa) GN=adk2 PE=3 SV=1	20328							78	1.21627					56	1.07862	57	1.10755			0.0509226	0.250559
897	sw|P72725|Y1411_SYNY3	UPF0272 protein slr1411 OS=Synechocystis sp. (strain PCC 6803 / Kazusa) GN=slr1411 PE=3 SV=1	46102													56	1.43107					NaN	8.17127e-05
898	tr|P72887|P72887_SYNY3	dTDP-6-deoxy-L-mannose-dehydrogenase OS=Synechocystis sp. (strain PCC 6803 / Kazusa) GN=rfbC PE=4 SV=1	21157													56	1.13787					NaN	0.219918
899	tr|P73135|P73135_SYNY3	Slr1024 protein OS=Synechocystis sp. (strain PCC 6803 / Kazusa) GN=slr1024 PE=4 SV=1	23691					19	1.2017							56	1.06039	39	1.14614			NaN	0.199783
900	tr|P74452|P74452_SYNY3	Sll0149 protein OS=Synechocystis sp. (strain PCC 6803 / Kazusa) GN=sll0149 PE=4 SV=1	66398													58	1.04671					NaN	0.701379
901	tr|P73706|P73706_SYNY3	Slr1818 protein OS=Synechocystis sp. (strain PCC 6803 / Kazusa) GN=slr1818 PE=4 SV=1	23332													59	1.25712					NaN	0.0198036
902	tr|Q79EE5|Q79EE5_SYNY3	Regulatory components of sensory transduction system OS=Synechocystis sp. (strain PCC 6803 / Kazusa) GN=slr1588 PE=4 SV=1	47401													60	1.17129					NaN	0.12455
903	sw|P73177|RN2H_SYNY3	Uncharacterized ribonuclease sll1290 OS=Synechocystis sp. (strain PCC 6803 / Kazusa) GN=sll1290 PE=3 SV=1	76040													61	1.23281					NaN	0.0352764
904	sw|P73090|PHOL_SYNY3	PhoH-like protein OS=Synechocystis sp. (strain PCC 6803 / Kazusa) GN=slr2047 PE=3 SV=1	36197													62	1.19028					NaN	0.0869636
905	tr|P74664|P74664_SYNY3	Slr1661 protein OS=Synechocystis sp. (strain PCC 6803 / Kazusa) GN=slr1661 PE=4 SV=1	72171													62	1.21686	26	1.15681			NaN	0.017519
906	tr|P73541|P73541_SYNY3	Sll1273 protein OS=Synechocystis sp. (strain PCC 6803 / Kazusa) GN=sll1273 PE=4 SV=1	54227													64	1.01557	41	1.09852			NaN	0.498104
907	sw|P73627|Y1770_SYNY3	Uncharacterized protein sll1770 OS=Synechocystis sp. (strain PCC 6803 / Kazusa) GN=sll1770 PE=3 SV=1	67257													69	0.853019					NaN	0.158975
908	tr|P73281|P73281_SYNY3	Sll1071 protein OS=Synechocystis sp. (strain PCC 6803 / Kazusa) GN=sll1071 PE=4 SV=1	30627							33	0.885015					70	0.797569	51	0.748358			0.265914	0.00237065
909	tr|P73547|P73547_SYNY3	Precorrin decarbocylase OS=Synechocystis sp. (strain PCC 6803 / Kazusa) GN=cbiT PE=4 SV=1	24990													71	1.06798	41	0.954844			NaN	0.935899
910	tr|P73863|P73863_SYNY3	Eukaryotic Na+/H+ exchanger OS=Synechocystis sp. (strain PCC 6803 / Kazusa) GN=slr1727 PE=4 SV=1	57616					54	1.10107	100	1.55583					73	1.02013	36	0.8867			3.51341e-07	0.497505
911	tr|Q55448|Q55448_SYNY3	PatA subfamily OS=Synechocystis sp. (strain PCC 6803 / Kazusa) GN=sll0038 PE=4 SV=1	45129			66	1.01866			35	1.14736					80	1.45082	53	1.30706			0.188637	1.01346e-06
912	tr|Q55138|Q55138_SYNY3	Sll0068 protein OS=Synechocystis sp. (strain PCC 6803 / Kazusa) GN=sll0068 PE=4 SV=1	138936													83	1.10216					NaN	0.370008
913	sw|Q55574|PYRE_SYNY3	Orotate phosphoribosyltransferase OS=Synechocystis sp. (strain PCC 6803 / Kazusa) GN=pyrE PE=3 SV=1	21359					48	0.949631	226	0.914072					101	0.758982	78	0.76486			0.398842	0.00145328
914	tr|Q6ZEP2|Q6ZEP2_SYNY3	Slr5088 protein OS=Synechocystis sp. (strain PCC 6803 / Kazusa) GN=slr5088 PE=4 SV=1	26268													111	11.2267	82	10.7061			NaN	0
915	tr|Q55413|Q55413_SYNY3	Slr0825 protein OS=Synechocystis sp. (strain PCC 6803 / Kazusa) GN=slr0825 PE=4 SV=1	70417											210	1.11708	126	1.04899	62	1.23235			0.300947	0.0764634
916	sw|P29273|CRTI_SYNY3	Phytoene dehydrogenase OS=Synechocystis sp. (strain PCC 6803 / Kazusa) GN=pds PE=3 SV=2	53172			36	0.808105			74	1.19967											0.0720954	NaN
917	sw|P37294|CRTB_SYNY3	All-trans-phytoene synthase OS=Synechocystis sp. (strain PCC 6803 / Kazusa) GN=crtB PE=1 SV=1	38911					29	0.964597													NaN	NaN
918	sw|P48054|HIS7_SYNY3	Imidazoleglycerol-phosphate dehydratase OS=Synechocystis sp. (strain PCC 6803 / Kazusa) GN=hisB PE=3 SV=1	23106					18	1.03831	32	0.62034											0.000369206	NaN
919	sw|P48576|LEU1_SYNY3	2-isopropylmalate synthase OS=Synechocystis sp. (strain PCC 6803 / Kazusa) GN=leuA PE=3 SV=1	57549			41	0.972572															NaN	NaN
920	sw|P54147|Y108_SYNY3	Putative ammonium transporter sll0108 OS=Synechocystis sp. (strain PCC 6803 / Kazusa) GN=sll0108 PE=3 SV=1	53831											34	0.70199							0.00501941	NaN
921	sw|P72587|SPEA2_SYNY3	Biosynthetic arginine decarboxylase 2 OS=Synechocystis sp. (strain PCC 6803 / Kazusa) GN=speA2 PE=3 SV=1	75114							134	1.15484							28	1.24056			0.166435	0.0294944
922	sw|P72652|CPCF_SYNY3	Phycocyanin alpha phycocyanobilin lyase CpcF OS=Synechocystis sp. (strain PCC 6803 / Kazusa) GN=cpcF PE=3 SV=1	23279															27	0.920361			NaN	0.432156
923	sw|P72714|NU2C_SYNY3	NAD(P)H-quinone oxidoreductase subunit 2 OS=Synechocystis sp. (strain PCC 6803 / Kazusa) GN=ndhB PE=3 SV=1	55433							21	1.6098											2.23377e-08	NaN
924	sw|P72777|YC54L_SYNY3	Ycf54-like protein OS=Synechocystis sp. (strain PCC 6803 / Kazusa) GN=slr1780 PE=3 SV=1	15446			25	1.25284															NaN	NaN
925	sw|P72793|Y1790_SYNY3	UPF0093 membrane protein slr1790 OS=Synechocystis sp. (strain PCC 6803 / Kazusa) GN=slr1790 PE=3 SV=1	24162											49	1.23739							0.0317532	NaN
926	sw|P72796|AROK_SYNY3	Shikimate kinase OS=Synechocystis sp. (strain PCC 6803 / Kazusa) GN=aroK PE=3 SV=1	20742											51	0.699861							0.004721	NaN
927	sw|P72818|UBIE_SYNY3	Demethylmenaquinone methyltransferase OS=Synechocystis sp. (strain PCC 6803 / Kazusa) GN=ubiE PE=3 SV=1	26227											67	1.10689							0.347105	NaN
928	sw|P72931|OBG_SYNY3	GTPase obg OS=Synechocystis sp. (strain PCC 6803 / Kazusa) GN=obg PE=3 SV=1	39467			24	0.921118															NaN	NaN
929	sw|P72965|THIE_SYNY3	Thiamine-phosphate synthase OS=Synechocystis sp. (strain PCC 6803 / Kazusa) GN=thiE PE=3 SV=1	38259							41	0.5868							36	1.19212			0.000108178	0.0838684
930	sw|P72988|LPXC_SYNY3	UDP-3-O-[3-hydroxymyristoyl] N-acetylglucosamine deacetylase OS=Synechocystis sp. (strain PCC 6803 / Kazusa) GN=lpxC PE=3 SV=1	30535															19	1.23974			NaN	0.030066
931	sw|P73056|YC64L_SYNY3	Uncharacterized monothiol glutaredoxin ycf64-like OS=Synechocystis sp. (strain PCC 6803 / Kazusa) GN=slr1846 PE=3 SV=1	11989							27	0.824658											0.094738	NaN
932	sw|P73141|SYY_SYNY3	Tyrosine--tRNA ligase OS=Synechocystis sp. (strain PCC 6803 / Kazusa) GN=tyrS PE=3 SV=1	44987							36	0.975509											0.783078	NaN
933	sw|P73300|RL36_SYNY3	50S ribosomal protein L36 OS=Synechocystis sp. (strain PCC 6803 / Kazusa) GN=rpmJ PE=3 SV=1	4623			29	1.05383															NaN	NaN
934	sw|P73335|Y1786_SYNY3	Uncharacterized deoxyribonuclease sll1786 OS=Synechocystis sp. (strain PCC 6803 / Kazusa) GN=sll1786 PE=3 SV=1	29468					128	0.990395	102	1.15733											0.159489	NaN
935	sw|P73376|SEPF_SYNY3	Cell division protein SepF OS=Synechocystis sp. (strain PCC 6803 / Kazusa) GN=sepF PE=1 SV=1	20578					188	0.941032	61	0.533333											1.26472e-05	NaN
936	sw|P73633|Y1875_SYNY3	Uncharacterized protein slr1875 OS=Synechocystis sp. (strain PCC 6803 / Kazusa) GN=slr1875 PE=4 SV=1	23030											63	0.881351							0.251625	NaN
937	sw|P73638|CPCE_SYNY3	Phycocyanobilin lyase subunit alpha OS=Synechocystis sp. (strain PCC 6803 / Kazusa) GN=cpcE PE=3 SV=1	29431					28	0.925955													NaN	NaN
938	sw|P73714|Y1821_SYNY3	Putative zinc metalloprotease slr1821 OS=Synechocystis sp. (strain PCC 6803 / Kazusa) GN=slr1821 PE=3 SV=1	38958			29	1.24768	73	0.870114					20	1.03286							0.798541	NaN
939	sw|P74041|Y816_SYNY3	Uncharacterized oxidoreductase sll0816 OS=Synechocystis sp. (strain PCC 6803 / Kazusa) GN=sll0816 PE=3 SV=1	41521			36	1.01815			56	1.3516											0.00135482	NaN
940	sw|P74192|TILS_SYNY3	tRNA(Ile)-lysidine synthase OS=Synechocystis sp. (strain PCC 6803 / Kazusa) GN=tilS PE=3 SV=1	38033			96	1.23221															NaN	NaN
941	sw|P74250|GPO_SYNY3	Putative glutathione peroxidase OS=Synechocystis sp. (strain PCC 6803 / Kazusa) GN=slr1171 PE=3 SV=1	18611					52	1.08209					171	1.6224							1.13362e-08	NaN
942	sw|P74297|SPKB_SYNY3	Serine/threonine-protein kinase B OS=Synechocystis sp. (strain PCC 6803 / Kazusa) GN=spkB PE=1 SV=1	63496			37	0.876263															NaN	NaN
943	sw|P74352|RPOZ_SYNY3	DNA-directed RNA polymerase subunit omega OS=Synechocystis sp. (strain PCC 6803 / Kazusa) GN=rpoZ PE=3 SV=1	8731					46	1.00034													NaN	NaN
944	sw|P74386|URE2_SYNY3	Urease subunit beta OS=Synechocystis sp. (strain PCC 6803 / Kazusa) GN=ureB PE=3 SV=1	11432			32	0.909981															NaN	NaN
945	sw|P74709|SURE_SYNY3	5'-nucleotidase SurE OS=Synechocystis sp. (strain PCC 6803 / Kazusa) GN=surE PE=3 SV=1	30674							20	1.0743											0.523012	NaN
946	sw|P74739|FUR_SYNY3	Ferric uptake regulation protein OS=Synechocystis sp. (strain PCC 6803 / Kazusa) GN=fur PE=3 SV=1	19402											90	1.19944							0.072423	NaN
947	sw|P74782|PYRD_SYNY3	Dihydroorotate dehydrogenase (quinone) OS=Synechocystis sp. (strain PCC 6803 / Kazusa) GN=pyrD PE=3 SV=2	41705					68	1.14139	68	1.01121											0.956166	NaN
948	sw|Q55369|MOAA_SYNY3	Cyclic pyranopterin monophosphate synthase OS=Synechocystis sp. (strain PCC 6803 / Kazusa) GN=moaA PE=3 SV=1	37969							23	0.534247											1.31453e-05	NaN
949	sw|Q55371|Y903_SYNY3	Uncharacterized protein slr0903 OS=Synechocystis sp. (strain PCC 6803 / Kazusa) GN=slr0903 PE=4 SV=1	16622			37	1.03093															NaN	NaN
950	sw|Q55385|RRP3_SYNY3	Probable 30S ribosomal protein PSRP-3 OS=Synechocystis sp. (strain PCC 6803 / Kazusa) GN=slr0923 PE=1 SV=1	12630					54	1.04411													NaN	NaN
951	sw|Q55482|ISPT_SYNY3	Isoprenyl transferase OS=Synechocystis sp. (strain PCC 6803 / Kazusa) GN=uppS PE=3 SV=1	28976			27	0.966488															NaN	NaN
952	sw|Q55498|PURE_SYNY3	N5-carboxyaminoimidazole ribonucleotide mutase OS=Synechocystis sp. (strain PCC 6803 / Kazusa) GN=purE PE=3 SV=1	18649											40	1.36326							0.000926392	NaN
953	sw|Q55622|NRDR_SYNY3	Transcriptional repressor NrdR OS=Synechocystis sp. (strain PCC 6803 / Kazusa) GN=nrdR PE=3 SV=1	19446															21	1.33251			NaN	0.00246558
954	sw|Q55624|Y755_SYNY3	Putative peroxiredoxin sll0755 OS=Synechocystis sp. (strain PCC 6803 / Kazusa) GN=sll0755 PE=3 SV=1	22609							103	1.32669			33	1.26238							0.000153896	NaN
955	sw|Q55680|Y005_SYNY3	Uncharacterized protein sll0005 OS=Synechocystis sp. (strain PCC 6803 / Kazusa) GN=sll0005 PE=3 SV=1	77357											28	1.42897							8.85857e-05	NaN
956	sw|Q55760|CINAL_SYNY3	CinA-like protein OS=Synechocystis sp. (strain PCC 6803 / Kazusa) GN=slr0427 PE=3 SV=1	44964							36	1.03196											0.804918	NaN
957	sw|Q55803|RIMO_SYNY3	Ribosomal protein S12 methylthiotransferase RimO OS=Synechocystis sp. (strain PCC 6803 / Kazusa) GN=rimO PE=3 SV=1	49730			30	1.13116															NaN	NaN
958	tr|P72571|P72571_SYNY3	Ssl0787 protein OS=Synechocystis sp. (strain PCC 6803 / Kazusa) GN=ssl0787 PE=4 SV=1	10691							49	1.00457											0.994829	NaN
959	tr|P72653|P72653_SYNY3	Sll1049 protein OS=Synechocystis sp. (strain PCC 6803 / Kazusa) GN=sll1049 PE=4 SV=1	64479							46	1.11											0.332553	NaN
960	tr|P72654|P72654_SYNY3	Slr1127 protein OS=Synechocystis sp. (strain PCC 6803 / Kazusa) GN=slr1127 PE=4 SV=1	28439							26	1.423											0.000111244	NaN
961	tr|P72709|P72709_SYNY3	Slr0250 protein OS=Synechocystis sp. (strain PCC 6803 / Kazusa) GN=slr0250 PE=4 SV=1	19172							35	1.17393							29	1.4844			0.118663	9.30438e-06
962	tr|P72734|P72734_SYNY3	ABC transporter OS=Synechocystis sp. (strain PCC 6803 / Kazusa) GN=sll1041 PE=3 SV=1	28810															26	1.33087			NaN	0.0025924
963	tr|P72775|P72775_SYNY3	Alanine dehydrogenase OS=Synechocystis sp. (strain PCC 6803 / Kazusa) GN=sll1682 PE=3 SV=1	38300			47	0.935451															NaN	NaN
964	tr|P72782|P72782_SYNY3	Biliverdin reductase OS=Synechocystis sp. (strain PCC 6803 / Kazusa) GN=bvdR PE=4 SV=1	36846							47	1.06351			40	1.06802							0.428606	NaN
965	tr|P72890|P72890_SYNY3	Slr1612 protein OS=Synechocystis sp. (strain PCC 6803 / Kazusa) GN=slr1612 PE=4 SV=1	33082							31	1.17974											0.106489	NaN
966	tr|P72900|P72900_SYNY3	Mannosyltransferase B OS=Synechocystis sp. (strain PCC 6803 / Kazusa) GN=rfbU PE=4 SV=1	42164					76	0.919366													NaN	NaN
967	tr|P72909|P72909_SYNY3	Slr1073 protein OS=Synechocystis sp. (strain PCC 6803 / Kazusa) GN=slr1073 PE=4 SV=1	43899							32	1.35658											0.00115327	NaN
968	tr|P72912|P72912_SYNY3	Slr1077 protein OS=Synechocystis sp. (strain PCC 6803 / Kazusa) GN=slr1077 PE=4 SV=1	43722							63	0.851806											0.155679	NaN
969	tr|P73007|P73007_SYNY3	Slr1043 protein OS=Synechocystis sp. (strain PCC 6803 / Kazusa) GN=slr1043 PE=4 SV=1	20670							131	0.815691											0.0794528	NaN
970	tr|P73066|P73066_SYNY3	Ycf23 protein OS=Synechocystis sp. (strain PCC 6803 / Kazusa) GN=ycf23 PE=4 SV=1	25465							81	3.61976											2.9653e-129	NaN
971	tr|P73148|P73148_SYNY3	Sll0985 protein OS=Synechocystis sp. (strain PCC 6803 / Kazusa) GN=sll0985 PE=1 SV=1	79644											24	0.981953							0.829229	NaN
972	tr|P73288|P73288_SYNY3	Aklaviketone reductase OS=Synechocystis sp. (strain PCC 6803 / Kazusa) GN=sll1825 PE=4 SV=1	22077											34	1.89912							1.34468e-16	NaN
973	tr|P73344|P73344_SYNY3	Slr1196 protein OS=Synechocystis sp. (strain PCC 6803 / Kazusa) GN=slr1196 PE=4 SV=1	47972							26	1.20216											0.0685221	NaN
974	tr|P73351|P73351_SYNY3	Slr1201 protein OS=Synechocystis sp. (strain PCC 6803 / Kazusa) GN=slr1201 PE=4 SV=1	45170					23	1.09057													NaN	NaN
975	tr|P73385|P73385_SYNY3	Sll1739 protein OS=Synechocystis sp. (strain PCC 6803 / Kazusa) GN=sll1739 PE=4 SV=1	41375															31	1.11823			NaN	0.295997
976	tr|P73586|P73586_SYNY3	Sll0860 protein OS=Synechocystis sp. (strain PCC 6803 / Kazusa) GN=sll0860 PE=4 SV=1	19468							20	0.923205											0.447732	NaN
977	tr|P73604|P73604_SYNY3	Slr1853 protein OS=Synechocystis sp. (strain PCC 6803 / Kazusa) GN=slr1853 PE=4 SV=1	12217					69	1.11794													NaN	NaN
978	tr|P73622|P73622_SYNY3	Slr1870 protein OS=Synechocystis sp. (strain PCC 6803 / Kazusa) GN=slr1870 PE=4 SV=1	27847															48	1.1133			NaN	0.317561
979	tr|P73679|P73679_SYNY3	Isopenicillin N epimerase OS=Synechocystis sp. (strain PCC 6803 / Kazusa) GN=cefD PE=3 SV=1	44428							151	1.24035											0.0296394	NaN
980	tr|P73682|P73682_SYNY3	Adenine-specific DNA metylase OS=Synechocystis sp. (strain PCC 6803 / Kazusa) GN=mbpA PE=4 SV=1	36239			19	1.09095															NaN	NaN
981	tr|P73702|P73702_SYNY3	Sll1696 protein OS=Synechocystis sp. (strain PCC 6803 / Kazusa) GN=sll1696 PE=4 SV=1	30332					24	0.982131													NaN	NaN
982	tr|P73862|P73862_SYNY3	Rubisco operon transcriptional regulator OS=Synechocystis sp. (strain PCC 6803 / Kazusa) GN=rbcR PE=4 SV=1	35731							61	1.10917											0.336399	NaN
983	tr|P73887|P73887_SYNY3	UDP-glucose 4-epimerase OS=Synechocystis sp. (strain PCC 6803 / Kazusa) GN=galE PE=3 SV=1	37278											51	1.26423							0.0165836	NaN
984	tr|P73939|P73939_SYNY3	Slr1503 protein OS=Synechocystis sp. (strain PCC 6803 / Kazusa) GN=slr1503 PE=4 SV=1	37002							64	0.810876											0.0721106	NaN
985	tr|P73943|P73943_SYNY3	Slr1505 protein OS=Synechocystis sp. (strain PCC 6803 / Kazusa) GN=slr1505 PE=4 SV=1	22594					77	1.02133													NaN	NaN
986	tr|P73953|P73953_SYNY3	Slr1512 protein OS=Synechocystis sp. (strain PCC 6803 / Kazusa) GN=slr1512 PE=4 SV=1	39679					45	1.20058	70	1.23039											0.037278	NaN
987	tr|P73980|P73980_SYNY3	Transposase OS=Synechocystis sp. (strain PCC 6803 / Kazusa) GN=slr2112 PE=4 SV=1	14037							41	0.961395											0.684828	NaN
988	tr|P73985|P73985_SYNY3	Slr2118 protein OS=Synechocystis sp. (strain PCC 6803 / Kazusa) GN=slr2118 PE=4 SV=1	48904			26	0.911013															NaN	NaN
989	tr|P73986|P73986_SYNY3	Slr2119 protein OS=Synechocystis sp. (strain PCC 6803 / Kazusa) GN=slr2119 PE=4 SV=1	32556															19	2.23563			NaN	5.09351e-30
990	tr|P73989|P73989_SYNY3	Slr2122 protein OS=Synechocystis sp. (strain PCC 6803 / Kazusa) GN=slr2122 PE=4 SV=1	25971							29	1.01619											0.91951	NaN
991	tr|P74021|P74021_SYNY3	Hydrogenase small subunit OS=Synechocystis sp. (strain PCC 6803 / Kazusa) GN=hoxY PE=4 SV=1	20230							39	0.622416											0.000397154	NaN
992	tr|P74030|P74030_SYNY3	Sll1217 protein OS=Synechocystis sp. (strain PCC 6803 / Kazusa) GN=sll1217 PE=4 SV=1	25759							53	0.990452											0.890988	NaN
993	tr|P74032|P74032_SYNY3	D-alanyl-D-alanine carboxypeptidase OS=Synechocystis sp. (strain PCC 6803 / Kazusa) GN=dacB PE=4 SV=1	33773			48	0.967519			27	0.763636											0.0253873	NaN
994	tr|P74042|P74042_SYNY3	Sll0815 protein OS=Synechocystis sp. (strain PCC 6803 / Kazusa) GN=sll0815 PE=4 SV=1	30520							28	1.24782			56	1.18649							0.00556669	NaN
995	tr|P74094|P74094_SYNY3	Slr1958 protein OS=Synechocystis sp. (strain PCC 6803 / Kazusa) GN=slr1958 PE=4 SV=1	23244							52	1.36571			40	1.26423			40	1.48358			5.07664e-05	9.63786e-06
996	tr|P74113|P74113_SYNY3	Slr1970 protein OS=Synechocystis sp. (strain PCC 6803 / Kazusa) GN=slr1970 PE=4 SV=1	19496											18	1.15965							0.153214	NaN
997	tr|P74187|P74187_SYNY3	Slr1275 protein OS=Synechocystis sp. (strain PCC 6803 / Kazusa) GN=slr1275 PE=4 SV=1	30016					21	0.984141													NaN	NaN
998	tr|P74286|P74286_SYNY3	Succinyl-CoA synthetase OS=Synechocystis sp. (strain PCC 6803 / Kazusa) GN=sucD PE=4 SV=1	32403			40	0.961126	111	0.867769													NaN	NaN
999	tr|P74305|P74305_SYNY3	Protease OS=Synechocystis sp. (strain PCC 6803 / Kazusa) GN=pqqE PE=3 SV=1	59608							69	0.920714											0.434071	NaN
1000	tr|P74340|P74340_SYNY3	Beta-glucosidase OS=Synechocystis sp. (strain PCC 6803 / Kazusa) GN=bgl PE=4 SV=1	58372					44	1.20616													NaN	NaN
1001	tr|P74366|P74366_SYNY3	Slr1644 protein OS=Synechocystis sp. (strain PCC 6803 / Kazusa) GN=slr1644 PE=4 SV=1	31278					38	1.02379													NaN	NaN
1002	tr|P74370|P74370_SYNY3	Slr1648 protein OS=Synechocystis sp. (strain PCC 6803 / Kazusa) GN=slr1648 PE=4 SV=1	54252			29	1.23118															NaN	NaN
1003	tr|P74381|P74381_SYNY3	Sll0424 protein OS=Synechocystis sp. (strain PCC 6803 / Kazusa) GN=sll0424 PE=4 SV=1	59629			25	1															NaN	NaN
1004	tr|P74473|P74473_SYNY3	Slr1923 protein OS=Synechocystis sp. (strain PCC 6803 / Kazusa) GN=slr1923 PE=4 SV=1	45109							29	0.919884			29	0.0129199							1.78483e-12	NaN
1005	tr|P74474|P74474_SYNY3	D-alanyl-D-alanine carboxypeptidase OS=Synechocystis sp. (strain PCC 6803 / Kazusa) GN=slr1924 PE=4 SV=1	44402							80	1.70693											8.49836e-11	NaN
1006	tr|P74486|P74486_SYNY3	Sll1862 protein OS=Synechocystis sp. (strain PCC 6803 / Kazusa) GN=sll1862 PE=4 SV=1	15185					29	1.34465													NaN	NaN
1007	tr|P74534|P74534_SYNY3	Sll1338 protein OS=Synechocystis sp. (strain PCC 6803 / Kazusa) GN=sll1338 PE=4 SV=1	20170											36	0.488015							1.70657e-06	NaN
1008	tr|P74574|P74574_SYNY3	Sll0625 protein OS=Synechocystis sp. (strain PCC 6803 / Kazusa) GN=sll0625 PE=4 SV=1	25844							34	1.18721											0.0923165	NaN
1009	tr|P74589|P74589_SYNY3	Mannose-1-phosphate guanyltransferase OS=Synechocystis sp. (strain PCC 6803 / Kazusa) GN=sll1496 PE=4 SV=1	93072											122	1.47709							1.27042e-05	NaN
1010	tr|P74590|P74590_SYNY3	Sll1495 protein OS=Synechocystis sp. (strain PCC 6803 / Kazusa) GN=sll1495 PE=4 SV=1	43801							70	0.780656											0.0377092	NaN
1011	tr|P74601|P74601_SYNY3	Sll1489 protein OS=Synechocystis sp. (strain PCC 6803 / Kazusa) GN=sll1489 PE=4 SV=1	29568					31	1.05149					83	1.16613							0.136696	NaN
1012	tr|P74655|P74655_SYNY3	Sll1550 protein OS=Synechocystis sp. (strain PCC 6803 / Kazusa) GN=sll1550 PE=4 SV=1	58709							1863	1.3159											0.00405525	NaN
1013	tr|P74730|P74730_SYNY3	ATP-binding protein OS=Synechocystis sp. (strain PCC 6803 / Kazusa) GN=rfbB PE=3 SV=1	28335					28	0.968171													NaN	NaN
1014	tr|Q55130|Q55130_SYNY3	Slr0440 protein OS=Synechocystis sp. (strain PCC 6803 / Kazusa) GN=slr0440 PE=4 SV=1	30488			35	1.16725															NaN	NaN
1015	tr|Q55136|Q55136_SYNY3	Carbonic anhydrase OS=Synechocystis sp. (strain PCC 6803 / Kazusa) GN=icfA PE=3 SV=1	28044							26	2.50892											5.41715e-44	NaN
1016	tr|Q55144|Q55144_SYNY3	Anthranilate synthase component II OS=Synechocystis sp. (strain PCC 6803 / Kazusa) GN=trpG PE=4 SV=1	17963							19	0.90411			42	0.830819							0.071394	NaN
1017	tr|Q55162|Q55162_SYNY3	Sll0051 protein OS=Synechocystis sp. (strain PCC 6803 / Kazusa) GN=sll0051 PE=4 SV=1	18073											50	1.02082							0.885558	NaN
1018	tr|Q55425|Q55425_SYNY3	Sll0827 protein OS=Synechocystis sp. (strain PCC 6803 / Kazusa) GN=sll0827 PE=4 SV=1	58116							32	1.24533											0.0263536	NaN
1019	tr|Q55426|Q55426_SYNY3	Slr0841 protein OS=Synechocystis sp. (strain PCC 6803 / Kazusa) GN=slr0841 PE=4 SV=1	31775							25	1.54338			69	1.81305							1.31279e-18	NaN
1020	tr|Q55464|Q55464_SYNY3	NADH dehydrogenase subunit 4 OS=Synechocystis sp. (strain PCC 6803 / Kazusa) GN=ndhD PE=4 SV=1	55295							36	1.11665											0.302807	NaN
1021	tr|Q55488|Q55488_SYNY3	Slr0541 protein OS=Synechocystis sp. (strain PCC 6803 / Kazusa) GN=slr0541 PE=4 SV=1	25953							33	1.85554											3.6507e-15	NaN
1022	tr|Q55492|Q55492_SYNY3	Sll0497 protein OS=Synechocystis sp. (strain PCC 6803 / Kazusa) GN=sll0497 PE=4 SV=1	31572							28	1.31756			68	1.30125							6.91357e-05	NaN
1023	tr|Q55507|Q55507_SYNY3	Ammonium transport protein OS=Synechocystis sp. (strain PCC 6803 / Kazusa) GN=cysQ PE=4 SV=1	32348			40	1.1456			50	0.960565											0.679193	NaN
1024	tr|Q55619|Q55619_SYNY3	ABC transporter OS=Synechocystis sp. (strain PCC 6803 / Kazusa) GN=sll0759 PE=4 SV=1	37720							87	1.50768											3.35e-06	NaN
1025	tr|Q55627|Q55627_SYNY3	Sll0752 protein OS=Synechocystis sp. (strain PCC 6803 / Kazusa) GN=sll0752 PE=4 SV=1	31399															19	0.98358			NaN	0.840981
1026	tr|Q55712|Q55712_SYNY3	Slr0635 protein OS=Synechocystis sp. (strain PCC 6803 / Kazusa) GN=slr0635 PE=3 SV=1	35573											48	0.927348							0.470992	NaN
1027	tr|Q55733|Q55733_SYNY3	OmpR subfamily OS=Synechocystis sp. (strain PCC 6803 / Kazusa) GN=sll0396 PE=4 SV=1	26012							40	1.05936											0.616755	NaN
1028	tr|Q55747|Q55747_SYNY3	Slr0420 protein OS=Synechocystis sp. (strain PCC 6803 / Kazusa) GN=slr0420 PE=4 SV=1	24969											27	1.29199							0.00798555	NaN
1029	tr|Q55775|Q55775_SYNY3	Sll0181 protein OS=Synechocystis sp. (strain PCC 6803 / Kazusa) GN=sll0181 PE=4 SV=1	24589			39	0.916065															NaN	NaN
1030	tr|Q55818|Q55818_SYNY3	Sll0487 protein OS=Synechocystis sp. (strain PCC 6803 / Kazusa) GN=sll0487 PE=4 SV=1	46047															33	1.10591			NaN	0.351791
1031	tr|Q55822|Q55822_SYNY3	CobW protein OS=Synechocystis sp. (strain PCC 6803 / Kazusa) GN=cobW PE=4 SV=1	39387					41	0.964709													NaN	NaN
1032	tr|Q55926|Q55926_SYNY3	Beta-lactamase OS=Synechocystis sp. (strain PCC 6803 / Kazusa) GN=blaOXA-3 PE=4 SV=1	34756							58	1.08676											0.450896	NaN
1033	tr|Q6YRW0|Q6YRW0_SYNY3	Slr6044 protein OS=Synechocystis sp. (strain PCC 6803 / Kazusa) GN=slr6044 PE=4 SV=1	17387							80	1.42383			46	1.13929							0.000300463	NaN
1034	tr|Q6ZE62|Q6ZE62_SYNY3	Slr8030 protein OS=Synechocystis sp. (strain PCC 6803 / Kazusa) GN=slr8030 PE=4 SV=1	79027											50	0.693198							0.00388777	NaN
1035	tr|Q6ZEB3|Q6ZEB3_SYNY3	Uncharacterized protein OS=Synechocystis sp. (strain PCC 6803 / Kazusa) GN=sll7085 PE=4 SV=1	65768							36	0.685264											0.00307111	NaN
1036	tr|Q6ZEI6|Q6ZEI6_SYNY3	Slr7012 protein OS=Synechocystis sp. (strain PCC 6803 / Kazusa) GN=slr7012 PE=4 SV=1	36747					25	1.02133	73	1.23454											0.0339125	NaN
1037	tr|Q6ZES0|Q6ZES0_SYNY3	Two-component hybrid sensor and regulator OS=Synechocystis sp. (strain PCC 6803 / Kazusa) GN=sll5060 PE=4 SV=1	135556											26	0.857288							0.170989	NaN
1038	tr|Q6ZEU6|Q6ZEU6_SYNY3	Sll5034 protein OS=Synechocystis sp. (strain PCC 6803 / Kazusa) GN=sll5034 PE=4 SV=1	23357							41	1.15733			67	1.18093							0.0320373	NaN
1039	tr|Q6ZEX5|Q6ZEX5_SYNY3	Slr5005 protein OS=Synechocystis sp. (strain PCC 6803 / Kazusa) GN=slr5005 PE=4 SV=1	404754			35	0.956692	27	1.01552	28	0.83188							14	0.812726			0.108693	0.0748627

## Sheet: Table S3
Table S3. List of primers used in RT-qPCR.
Primer	Sequence 5' --> 3'
pgl-F	GCCAACCCCGGTTAACTTTTA
pgl-R	GCCCCTGCTACGAGAAAAACT
cbbL-F	CAACGGCATTTTGCTCCATAT
cbbL-R	CGTGGTTTTTCTGACGGTCAA
ccmK1-F	CATTGCAGTTGGAATGATCGA
ccmK1-R	CCATGGAGTCGGCTGCTT
cpcG2-F	TCTGCCCCAACGGATTAGTG
cpcG2-R	CGATGATCAGCACCGTAACG
gabD-F	CGGACATTGTTGCGCAAGTA
gabD-R	TGGCCGCCACAACGA
gap1-F	CCTACGCCACCGCTGAAA
gap1-R	CCTTACTGGGAGCGGAAATAATT
ilvB-F	GCCATTTCCAAGGCCAAAA
ilvB-R	GCTTCGGCTCGGATGGT
kaiA-F	CCCCAACCAAACGGAAACT
kaiA-R	GAGTAAAAAGCTTTGGGATGATTCA
sll7087-F	AGGAAGGTAATTTATTGGGCATTG
sll7087-R	CGCCCCCGAATAGTACTAGAAG
gap2-F	ACACCTCTGATCCCAGAACCA
gap2-R	CGCATCCAACTTACCCAACA

## Sheet: Table S4
Table S4. List of proteins quantified in ethanol-forming strain (SAA012) that were changed signifcantly and its p-value from z-test.
				SAA012-1		SAA012-2		SAA012-3	z-test	Bonferroni correction
ID	Protein name	Mass	MascotScore	l/h	MascotScore	l/h	MascotScore	l/h	p-values	Significance (α = 0.01) if p value < 1.214E-05
sw|P74561|HIS4_SYNY3	1-(5-phosphoribosyl)-5-[(5-phosphoribosylamino)methylideneamino] imidazole-4-carboxamide isomerase OS=Synechocystis sp. (strain PCC 6803 / Kazusa) GN=hisA PE=3 SV=1	27448	430	1.32503	139	1.17559	407	1.38269	3.59104e-06
sw|Q05971|CH10_SYNY3	10 kDa chaperonin OS=Synechocystis sp. (strain PCC 6803 / Kazusa) GN=groS PE=1 SV=3	10853	325	0.43213	186	0.552678			1.94439e-11
sw|P73530|RS1A_SYNY3	30S ribosomal protein S1 homolog A OS=Synechocystis sp. (strain PCC 6803 / Kazusa) GN=rps1A PE=3 SV=1	36547	943	0.61428	375	0.676822	40	0.69727	4.06739e-08
sw|P74142|RS1B_SYNY3	30S ribosomal protein S1 homolog B OS=Synechocystis sp. (strain PCC 6803 / Kazusa) GN=rps1b PE=3 SV=1	33831	475	0.711665	124	0.695698	347	0.698473	1.17103e-06
sw|P73298|RS11_SYNY3	30S ribosomal protein S11 OS=Synechocystis sp. (strain PCC 6803 / Kazusa) GN=rpsK PE=3 SV=1	13810	73	0.542217	27	0.707638			6.48316e-07
sw|P74071|RS2_SYNY3	30S ribosomal protein S2 OS=Synechocystis sp. (strain PCC 6803 / Kazusa) GN=rpsB PE=3 SV=1	30302	1090	0.65521	396	0.686479	1290	0.619065	1.74638e-08
sw|P73314|RS3_SYNY3	30S ribosomal protein S3 OS=Synechocystis sp. (strain PCC 6803 / Kazusa) GN=rpsC PE=1 SV=3	27188	1009	0.63545	366	0.72309	872	0.680888	1.83639e-07
sw|P48939|RS4_SYNY3	30S ribosomal protein S4 OS=Synechocystis sp. (strain PCC 6803 / Kazusa) GN=rpsD PE=3 SV=1	23282	269	0.621171	311	0.641352	1022	0.64646	3.38088e-09
sw|P73304|RS5_SYNY3	30S ribosomal protein S5 OS=Synechocystis sp. (strain PCC 6803 / Kazusa) GN=rpsE PE=3 SV=1	18230	49	0.688501	118	0.541528	405	0.607497	3.10134e-10
sw|P73293|RS9_SYNY3	30S ribosomal protein S9 OS=Synechocystis sp. (strain PCC 6803 / Kazusa) GN=rpsI PE=3 SV=1	15134	41	0.642424	39	0.678929			6.52847e-06
sw|P36236|RL1_SYNY3	50S ribosomal protein L1 OS=Synechocystis sp. (strain PCC 6803 / Kazusa) GN=rplA PE=3 SV=1	25836	271	0.674554	216	0.656629	227	0.646367	2.92776e-08
sw|P23350|RL10_SYNY3	50S ribosomal protein L10 OS=Synechocystis sp. (strain PCC 6803 / Kazusa) GN=rplJ PE=3 SV=1	18721			19	0.66971	45	0.633781	3.73947e-06
sw|P73294|RL13_SYNY3	50S ribosomal protein L13 OS=Synechocystis sp. (strain PCC 6803 / Kazusa) GN=rplM PE=3 SV=1	16980	39	0.616521	116	0.567076	206	0.643961	2.1975e-10
sw|P73305|RL18_SYNY3	50S ribosomal protein L18 OS=Synechocystis sp. (strain PCC 6803 / Kazusa) GN=rplR PE=3 SV=1	13196	48	0.599668	75	0.642845			5.05345e-07
sw|P73317|RL2_SYNY3	50S ribosomal protein L2 OS=Synechocystis sp. (strain PCC 6803 / Kazusa) GN=rplB PE=3 SV=1	30528	135	0.652719	19	0.530553	46	0.593707	3.66484e-11
sw|P73320|RL3_SYNY3	50S ribosomal protein L3 OS=Synechocystis sp. (strain PCC 6803 / Kazusa) GN=rplC PE=3 SV=1	22784	30	0.598672			27	0.650625	6.36193e-07
sw|P73319|RL4_SYNY3	50S ribosomal protein L4 OS=Synechocystis sp. (strain PCC 6803 / Kazusa) GN=rplD PE=3 SV=1	23399	96	0.702615			94	0.624711	7.84262e-06
sw|P73308|RL5_SYNY3	50S ribosomal protein L5 OS=Synechocystis sp. (strain PCC 6803 / Kazusa) GN=rplE PE=3 SV=2	20218	68	0.608966	101	0.6964	905	0.542989	4.49542e-10
sw|P23349|RL7_SYNY3	50S ribosomal protein L7/L12 OS=Synechocystis sp. (strain PCC 6803 / Kazusa) GN=rplL PE=1 SV=3	13251	97	0.648651	56	0.63705			2.1189e-06
sw|P42352|RL9_SYNY3	50S ribosomal protein L9 OS=Synechocystis sp. (strain PCC 6803 / Kazusa) GN=rplI PE=3 SV=2	16631	81	0.65521			96	0.599167	7.54982e-07
sw|Q05972|CH601_SYNY3	60 kDa chaperonin 1 OS=Synechocystis sp. (strain PCC 6803 / Kazusa) GN=groL1 PE=1 SV=4	57731	9011	0.477044	1542	0.535119	979	0.457381	1.46699e-16
sw|P22034|CH602_SYNY3	60 kDa chaperonin 2 OS=Synechocystis sp. (strain PCC 6803 / Kazusa) GN=groL2 PE=1 SV=4	57739	4481	0.709672	939	0.71036	171	0.690514	1.32932e-06
tr|Q55619|Q55619_SYNY3	ABC transporter OS=Synechocystis sp. (strain PCC 6803 / Kazusa) GN=sll0759 PE=4 SV=1	37720	87	1.50768					3.35e-06
tr|P73220|P73220_SYNY3	ABC transporter OS=Synechocystis sp. (strain PCC 6803 / Kazusa) GN=sll1927 PE=3 SV=1	73175	43	1.53342					1.02796e-06
tr|P73288|P73288_SYNY3	Aklaviketone reductase OS=Synechocystis sp. (strain PCC 6803 / Kazusa) GN=sll1825 PE=4 SV=1	22077					34	1.89912	1.34468e-16
sw|Q55688|ALDEC_SYNY3	Aldehyde decarbonylase OS=Synechocystis sp. (strain PCC 6803 / Kazusa) GN=sll0208 PE=3 SV=1	26275	44	0.546617	28	0.632485	96	0.539287	4.20892e-12
tr|P74308|P74308_SYNY3	Aldehyde reductase OS=Synechocystis sp. (strain PCC 6803 / Kazusa) GN=slr0942 PE=4 SV=1	36162	60	1.46202			38	1.2633	2.9248e-06
sw|P24602|BFR_SYNY3	Bacterioferritin OS=Synechocystis sp. (strain PCC 6803 / Kazusa) GN=bfr PE=1 SV=2	18376			33	1.68042			4.2046e-10
tr|P73589|P73589_SYNY3	C4-dicarboxylase binding protein OS=Synechocystis sp. (strain PCC 6803 / Kazusa) GN=dctP PE=4 SV=1	41138	230	1.47115	90	1.29236			8.39879e-07
tr|P72758|P72758_SYNY3	Carbon dioxide concentrating mechanism protein CcmM OS=Synechocystis sp. (strain PCC 6803 / Kazusa) GN=ccmM PE=1 SV=1	73589	4675	1.49191	544	1.3784	1402	1.51967	2.13588e-13
sw|P72760|CCMK1_SYNY3	Carbon dioxide-concentrating mechanism protein CcmK homolog 1 OS=Synechocystis sp. (strain PCC 6803 / Kazusa) GN=ccmK1 PE=1 SV=3	12094	383	1.74844	311	1.51712			2.208e-16
sw|P72761|CCMK2_SYNY3	Carbon dioxide-concentrating mechanism protein CcmK homolog 2 OS=Synechocystis sp. (strain PCC 6803 / Kazusa) GN=ccmK2 PE=1 SV=3	11128	490	1.50353	514	1.30114			2.04592e-07
tr|Q55136|Q55136_SYNY3	Carbonic anhydrase OS=Synechocystis sp. (strain PCC 6803 / Kazusa) GN=icfA PE=3 SV=1	28044	26	2.50892					5.41715e-44
tr|P72864|P72864_SYNY3	Carboxysome formation protein OS=Synechocystis sp. (strain PCC 6803 / Kazusa) GN=ccmA PE=4 SV=1	37781	150	0.553508	93	0.625198			5.27776e-08
tr|Q55584|Q55584_SYNY3	Cation or drug efflux system protein OS=Synechocystis sp. (strain PCC 6803 / Kazusa) GN=slr0369 PE=4 SV=1	117544	167	1.33831	28	1.3547	120	1.37899	1.68483e-08
tr|P73998|P73998_SYNY3	Cation or drug efflux system protein OS=Synechocystis sp. (strain PCC 6803 / Kazusa) GN=slr2131 PE=4 SV=1	115035	211	1.64384			53	1.67793	9.66585e-18
tr|Q55589|Q55589_SYNY3	Cell division cycle protein OS=Synechocystis sp. (strain PCC 6803 / Kazusa) GN=slr0374 PE=4 SV=1	56464			57	1.9403			5.12716e-18
sw|P74459|CLPB1_SYNY3	Chaperone protein ClpB 1 OS=Synechocystis sp. (strain PCC 6803 / Kazusa) GN=clpB1 PE=3 SV=1	101443	302	0.644085	144	0.678841	287	0.679223	6.15248e-08
sw|P22358|DNAK2_SYNY3	Chaperone protein dnaK2 OS=Synechocystis sp. (strain PCC 6803 / Kazusa) GN=dnaK2 PE=2 SV=1	67801	3197	0.691324	535	0.657682	1582	0.631837	3.237e-08
sw|P74644|KAIA_SYNY3	Circadian clock protein KaiA OS=Synechocystis sp. (strain PCC 6803 / Kazusa) GN=kaiA PE=3 SV=1	35100	40	1.78331	45	2.06936			1.91658e-33
sw|P74646|KAIC_SYNY3	Circadian clock protein kinase KaiC OS=Synechocystis sp. (strain PCC 6803 / Kazusa) GN=kaiC PE=3 SV=1	58429	49	1.70195					1.15281e-10
sw|P72848|HEM6_SYNY3	Coproporphyrinogen-III oxidase, aerobic OS=Synechocystis sp. (strain PCC 6803 / Kazusa) GN=hemF PE=3 SV=1	39198	656	0.557327	224	0.590342			1.65447e-08
sw|Q54715|PHCA_SYNY3	C-phycocyanin alpha chain OS=Synechocystis sp. (strain PCC 6803 / Kazusa) GN=cpcA PE=1 SV=1	17690	34190	0.617601	1408	0.640299	397	0.550301	1.11654e-10
sw|Q54714|PHCB_SYNY3	C-phycocyanin beta chain OS=Synechocystis sp. (strain PCC 6803 / Kazusa) GN=cpcB PE=1 SV=2	18286	24081	0.677875	3273	0.683494	11249	0.553447	4.08322e-09
tr|P72662|P72662_SYNY3	Cysteine synthase OS=Synechocystis sp. (strain PCC 6803 / Kazusa) GN=cysM PE=3 SV=1	34998	239	1.41802	44	1.29148	109	1.28737	1.6035e-07
tr|P74474|P74474_SYNY3	D-alanyl-D-alanine carboxypeptidase OS=Synechocystis sp. (strain PCC 6803 / Kazusa) GN=slr1924 PE=4 SV=1	44402	80	1.70693					8.49836e-11
sw|Q55393|DFA1_SYNY3	Diflavin flavoprotein A 1 OS=Synechocystis sp. (strain PCC 6803 / Kazusa) GN=dfa1 PE=1 SV=1	63808	795	1.41885	108	1.37752			2.73541e-07
sw|P77965|RPOB_SYNY3	DNA-directed RNA polymerase subunit beta OS=Synechocystis sp. (strain PCC 6803 / Kazusa) GN=rpoB PE=3 SV=1	123516	1514	0.704193	375	0.723354	2239	0.602776	1.41092e-07
sw|P73334|RPOC2_SYNY3	DNA-directed RNA polymerase subunit beta' OS=Synechocystis sp. (strain PCC 6803 / Kazusa) GN=rpoC2 PE=3 SV=1	145315	1335	0.693068	485	0.743635	2228	0.666821	1.10012e-06
sw|P74177|RPOC1_SYNY3	DNA-directed RNA polymerase subunit gamma OS=Synechocystis sp. (strain PCC 6803 / Kazusa) GN=rpoC1 PE=3 SV=1	71504	1395	0.713325	341	0.722915	470	0.661823	9.48689e-07
sw|P73467|Y1223_SYNY3	Epimerase family protein slr1223 OS=Synechocystis sp. (strain PCC 6803 / Kazusa) GN=slr1223 PE=3 SV=2	33343	250	1.44209	65	1.30202	161	1.32068	2.10551e-08
tr|P73863|P73863_SYNY3	Eukaryotic Na+/H+ exchanger OS=Synechocystis sp. (strain PCC 6803 / Kazusa) GN=slr1727 PE=4 SV=1	57616	100	1.55583					3.51341e-07
tr|P72877|P72877_SYNY3	Exopolysaccharide export protein OS=Synechocystis sp. (strain PCC 6803 / Kazusa) GN=epsB PE=4 SV=1	83646	239	1.4479	28	1.34241	238	1.42156	1.67305e-10
tr|P73732|P73732_SYNY3	Extracellular solute-binding protein OS=Synechocystis sp. (strain PCC 6803 / Kazusa) GN=slr1740 PE=4 SV=1	63796	80	1.48526					8.96577e-06
sw|P74324|F16PA_SYNY3	Fructose-1,6-bisphosphatase class 1 OS=Synechocystis sp. (strain PCC 6803 / Kazusa) GN=fbp PE=3 SV=1	38410	130	1.33665	40	1.37226	120	1.70292	8.87016e-14
sw|P74309|ALF1_SYNY3	Fructose-bisphosphate aldolase class 1 OS=Synechocystis sp. (strain PCC 6803 / Kazusa) GN=fda PE=3 SV=1	33242	89	1.64965			110	1.35956	6.44051e-11
tr|Q55155|Q55155_SYNY3	General secretion pathway protein E OS=Synechocystis sp. (strain PCC 6803 / Kazusa) GN=gspE PE=4 SV=1	75692	324	1.3682	84	1.65145	444	1.29755	3.61985e-12
sw|P73411|G6PD_SYNY3	Glucose-6-phosphate 1-dehydrogenase OS=Synechocystis sp. (strain PCC 6803 / Kazusa) GN=zwf PE=3 SV=1	58078	604	1.36239	118	1.3705			2.2949e-06
sw|P74258|GGPS_SYNY3	Glucosylglycerol-phosphate synthase OS=Synechocystis sp. (strain PCC 6803 / Kazusa) GN=ggpS PE=1 SV=1	57165	268	1.44126	30	1.26427			5.45321e-06
tr|P73824|P73824_SYNY3	Glutathione peroxidase OS=Synechocystis sp. (strain PCC 6803 / Kazusa) GN=slr1992 PE=3 SV=1	16750	43	1.67954					4.43097e-10
sw|P73493|GSHB_SYNY3	Glutathione synthetase OS=Synechocystis sp. (strain PCC 6803 / Kazusa) GN=gshB PE=3 SV=1	35218	329	1.26359	56	1.45917	130	1.27441	1.58903e-07
sw|P49433|G3P1_SYNY3	Glyceraldehyde-3-phosphate dehydrogenase 1 OS=Synechocystis sp. (strain PCC 6803 / Kazusa) GN=gap1 PE=3 SV=1	36408	340	0.669988			93	0.591948	9.72076e-07
tr|P73608|P73608_SYNY3	Glycogen operon protein GlgX OS=Synechocystis sp. (strain PCC 6803 / Kazusa) GN=glgX PE=4 SV=1	80414	45	0.529099	77	0.561545	53	0.617122	2.81381e-12
tr|P74702|P74702_SYNY3	Heat shock protein OS=Synechocystis sp. (strain PCC 6803 / Kazusa) GN=htpG PE=3 SV=1	75325	1045	0.648734	106	0.771554	552	0.637853	3.13351e-07
sw|P72849|HO1_SYNY3	Heme oxygenase 1 OS=Synechocystis sp. (strain PCC 6803 / Kazusa) GN=pbsA1 PE=1 SV=1	27091	404	0.67829	117	0.655926	478	0.66932	6.41245e-08
tr|P74176|P74176_SYNY3	HlyB family OS=Synechocystis sp. (strain PCC 6803 / Kazusa) GN=hlyB PE=3 SV=1	112418	134	0.555251	29	0.664881	151	0.634984	5.65827e-10
tr|P74729|P74729_SYNY3	HrEpiB OS=Synechocystis sp. (strain PCC 6803 / Kazusa) GN=sll0576 PE=4 SV=1	35328	1335	0.686675	108	0.73187	820	0.680796	9.82218e-07
sw|P74518|LRTA_SYNY3	Light-repressed protein A homolog OS=Synechocystis sp. (strain PCC 6803 / Kazusa) GN=lrtA PE=3 SV=1	21881	1356	0.748028	194	0.577261	1482	0.702638	1.31588e-07
tr|P73004|P73004_SYNY3	Long-chain-fatty-acid CoA ligase OS=Synechocystis sp. (strain PCC 6803 / Kazusa) GN=slr1609 PE=4 SV=1	77957	522	1.45953	102	1.29061	212	1.23276	2.39625e-07
tr|P73020|P73020_SYNY3	Mg-chelatase subunit ChlH OS=Synechocystis sp. (strain PCC 6803 / Kazusa) GN=chlH PE=4 SV=1	149088	58	0.487007			89	0.733642	2.37499e-07
tr|P74344|P74344_SYNY3	Molybdopterin biosynthesis MoeB protein OS=Synechocystis sp. (strain PCC 6803 / Kazusa) GN=moeB PE=4 SV=1	43074	1341	1.57908	77	1.61809			8.31043e-15
tr|P72688|P72688_SYNY3	N utilization substance protein OS=Synechocystis sp. (strain PCC 6803 / Kazusa) GN=nusA PE=4 SV=1	51356	620	0.717559	85	0.592537			4.60223e-06
tr|Q55190|Q55190_SYNY3	Na/H+ antiporter OS=Synechocystis sp. (strain PCC 6803 / Kazusa) GN=sll0689 PE=4 SV=1	48013	173	1.52345	25	1.41879	118	1.39102	1.96287e-12
tr|P73500|P73500_SYNY3	NAD(P) transhydrogenase subunit beta OS=Synechocystis sp. (strain PCC 6803 / Kazusa) GN=pntB PE=3 SV=1	49968	22	0.529763					1.08676e-05
sw|P72714|NU2C_SYNY3	NAD(P)H-quinone oxidoreductase subunit 2 OS=Synechocystis sp. (strain PCC 6803 / Kazusa) GN=ndhB PE=3 SV=1	55433	21	1.6098					2.23377e-08
sw|P19050|NDHK1_SYNY3	NAD(P)H-quinone oxidoreductase subunit K 1 OS=Synechocystis sp. (strain PCC 6803 / Kazusa) GN=ndhK1 PE=1 SV=1	27556	264	1.26027	38	1.45742	98	1.21425	9.90624e-07
tr|P74390|P74390_SYNY3	Negative aliphatic amidase regulator OS=Synechocystis sp. (strain PCC 6803 / Kazusa) GN=amiC PE=4 SV=1	48557	3374	0.749689	112	0.684021	40	0.705044	2.8044e-06
sw|P73450|NRTC_SYNY3	Nitrate transport ATP-binding protein NrtC OS=Synechocystis sp. (strain PCC 6803 / Kazusa) GN=nrtC PE=3 SV=1	75452	89	0.500374			115	0.470986	1.05997e-11
tr|P73449|P73449_SYNY3	Nitrate transport protein NrtD OS=Synechocystis sp. (strain PCC 6803 / Kazusa) GN=nrtD PE=3 SV=1	36712			42	0.515803	98	0.589449	3.17654e-09
tr|Q6ZEQ0|Q6ZEQ0_SYNY3	Non-heme chloroperoxidase OS=Synechocystis sp. (strain PCC 6803 / Kazusa) GN=sll5080 PE=4 SV=1	30173					50	1.53818	8.21239e-07
sw|P74494|NDK_SYNY3	Nucleoside diphosphate kinase OS=Synechocystis sp. (strain PCC 6803 / Kazusa) GN=ndk PE=1 SV=1	16738	50	1.43877	81	1.85777			4.00126e-17
sw|Q55497|OTC_SYNY3	Ornithine carbamoyltransferase OS=Synechocystis sp. (strain PCC 6803 / Kazusa) GN=argF PE=3 SV=1	33823	189	1.85969	160	1.482	66	1.17075	1.3043e-15
sw|P73789|PPI2_SYNY3	Peptidyl-prolyl cis-trans isomerase slr1251 OS=Synechocystis sp. (strain PCC 6803 / Kazusa) GN=slr1251 PE=3 SV=1	18694	168	0.595849			67	0.669227	1.07895e-06
tr|Q55387|Q55387_SYNY3	Periplasmic binding protein of ABC transporter for natural amino acids OS=Synechocystis sp. (strain PCC 6803 / Kazusa) GN=natB PE=4 SV=1	46814	695	1.72852	26	1.49605			1.98917e-15
sw|P74421|PGK_SYNY3	Phosphoglycerate kinase OS=Synechocystis sp. (strain PCC 6803 / Kazusa) GN=pgk PE=3 SV=2	42043	5329	1.45122	1086	1.39245	410	1.45581	7.04956e-12
sw|Q55894|THIC_SYNY3	Phosphomethylpyrimidine synthase OS=Synechocystis sp. (strain PCC 6803 / Kazusa) GN=thiC PE=3 SV=1	51504	327	1.31673	79	1.63038			8.95998e-10
sw|P74367|PSB27_SYNY3	Photosystem II lipoprotein Psb27 OS=Synechocystis sp. (strain PCC 6803 / Kazusa) GN=psb27 PE=1 SV=2	14834	126	0.486094	40	0.906936	61	0.699121	8.0738e-07
sw|P73203|PYR1_SYNY3	Phycobilisome 32.1 kDa linker polypeptide, phycocyanin-associated, rod 1 OS=Synechocystis sp. (strain PCC 6803 / Kazusa) GN=cpcC1 PE=1 SV=3	32501	7504	0.717061	1266	0.711238	4648	0.625636	2.78125e-07
sw|P73204|PYR2_SYNY3	Phycobilisome 32.1 kDa linker polypeptide, phycocyanin-associated, rod 2 OS=Synechocystis sp. (strain PCC 6803 / Kazusa) GN=cpcC2 PE=1 SV=1	30779	4614	0.404483	1732	0.433363	3363	0.396298	1.79066e-21
tr|P74625|P74625_SYNY3	Phycobilisome rod-core linker polypeptide CpcG OS=Synechocystis sp. (strain PCC 6803 / Kazusa) GN=cpcG PE=4 SV=1	28562	882	0.200083	222	0.226602	781	0.204257	3.61458e-37
tr|P72754|P72754_SYNY3	Prohibitin OS=Synechocystis sp. (strain PCC 6803 / Kazusa) GN=phb PE=4 SV=1	30550	99	1.54587	53	1.29148	59	1.74734	5.28958e-17
sw|Q55233|DRGA_SYNY3	Protein DrgA OS=Synechocystis sp. (strain PCC 6803 / Kazusa) GN=drgA PE=1 SV=1	23859	443	1.34828			422	1.49653	4.82382e-08
sw|P74250|GPO_SYNY3	Putative glutathione peroxidase OS=Synechocystis sp. (strain PCC 6803 / Kazusa) GN=slr1171 PE=3 SV=1	18611					171	1.6224	1.13362e-08
sw|P74572|P5CR_SYNY3	Pyrroline-5-carboxylate reductase OS=Synechocystis sp. (strain PCC 6803 / Kazusa) GN=proC PE=3 SV=1	27866	209	1.39311			244	1.41046	2.12675e-07
sw|P54123|RNJ_SYNY3	Ribonuclease J OS=Synechocystis sp. (strain PCC 6803 / Kazusa) GN=slr0551 PE=3 SV=1	70668	205	0.48543	81	0.501844	449	0.524017	9.26833e-16
sw|P54205|RBL_SYNY3	Ribulose bisphosphate carboxylase large chain OS=Synechocystis sp. (strain PCC 6803 / Kazusa) GN=cbbL PE=1 SV=1	53084	7729	1.44541	2303	1.36699	861	1.48727	6.99851e-12
sw|P54206|RBS_SYNY3	Ribulose bisphosphate carboxylase small chain OS=Synechocystis sp. (strain PCC 6803 / Kazusa) GN=cbbS PE=3 SV=1	13402	200	1.38398	151	1.31343			7.0083e-06
sw|P77962|GLYA_SYNY3	Serine hydroxymethyltransferase OS=Synechocystis sp. (strain PCC 6803 / Kazusa) GN=glyA PE=3 SV=1	46516	791	0.623827	79	0.643635			1.16761e-06
tr|Q55744|Q55744_SYNY3	Sll0381 protein OS=Synechocystis sp. (strain PCC 6803 / Kazusa) GN=sll0381 PE=4 SV=1	31137	224	1.51515					2.39075e-06
tr|Q55474|Q55474_SYNY3	Sll0513 protein OS=Synechocystis sp. (strain PCC 6803 / Kazusa) GN=sll0513 PE=4 SV=1	31246	249	0.53682			239	0.562888	2.54598e-09
tr|Q55517|Q55517_SYNY3	Sll0529 protein OS=Synechocystis sp. (strain PCC 6803 / Kazusa) GN=sll0529 PE=4 SV=1	78666	771	1.55251	146	1.32221	891	1.34938	1.08936e-10
tr|Q55390|Q55390_SYNY3	Sll0553 protein OS=Synechocystis sp. (strain PCC 6803 / Kazusa) GN=sll0553 PE=4 SV=1	38360	237	1.64301	167	1.62599	253	1.4956	9.54187e-21
tr|Q55865|Q55865_SYNY3	Sll0585 protein OS=Synechocystis sp. (strain PCC 6803 / Kazusa) GN=sll0585 PE=4 SV=1	37993	66	1.49357	41	1.52327	32	1.2633	1.44506e-11
tr|Q55852|Q55852_SYNY3	Sll0596 protein OS=Synechocystis sp. (strain PCC 6803 / Kazusa) GN=sll0596 PE=4 SV=1	26423					256	1.69829	1.44067e-10
tr|P73130|P73130_SYNY3	Sll0995 protein OS=Synechocystis sp. (strain PCC 6803 / Kazusa) GN=sll0995 PE=4 SV=1	26270					47	1.9093	6.07644e-17
tr|P73598|P73598_SYNY3	Sll1305 protein OS=Synechocystis sp. (strain PCC 6803 / Kazusa) GN=sll1305 PE=4 SV=1	33092	124	0.575093	51	0.515101	286	0.566775	3.92709e-13
tr|P73597|P73597_SYNY3	Sll1306 protein OS=Synechocystis sp. (strain PCC 6803 / Kazusa) GN=sll1306 PE=4 SV=1	38246	350	0.586467	178	0.65619	423	0.65192	2.11278e-09
tr|P73588|P73588_SYNY3	Sll1315 protein OS=Synechocystis sp. (strain PCC 6803 / Kazusa) GN=sll1315 PE=4 SV=1	39058	79	1.6181			52	1.66497	8.45236e-17
tr|P74534|P74534_SYNY3	Sll1338 protein OS=Synechocystis sp. (strain PCC 6803 / Kazusa) GN=sll1338 PE=4 SV=1	20170					36	0.488015	1.70657e-06
tr|P74167|P74167_SYNY3	Sll1376 protein OS=Synechocystis sp. (strain PCC 6803 / Kazusa) GN=sll1376 PE=4 SV=1	46268					94	1.56779	1.94787e-07
tr|P74162|P74162_SYNY3	Sll1380 protein OS=Synechocystis sp. (strain PCC 6803 / Kazusa) GN=sll1380 PE=4 SV=1	23983	99	1.33084			190	1.38269	4.24662e-06
tr|P73936|P73936_SYNY3	Sll1429 protein OS=Synechocystis sp. (strain PCC 6803 / Kazusa) GN=sll1429 PE=4 SV=1	36036			21	0.45777			4.0797e-07
tr|P72815|P72815_SYNY3	Sll1656 protein OS=Synechocystis sp. (strain PCC 6803 / Kazusa) GN=sll1656 PE=4 SV=1	20480	45	1.31424			50	1.47247	3.8225e-07
tr|P73705|P73705_SYNY3	Sll1693 protein OS=Synechocystis sp. (strain PCC 6803 / Kazusa) GN=sll1693 PE=4 SV=1	51009	94	0.383313					8.71314e-09
tr|P73652|P73652_SYNY3	Sll1757 protein OS=Synechocystis sp. (strain PCC 6803 / Kazusa) GN=sll1757 PE=4 SV=1	31811	236	1.31258	36	1.49254			2.01412e-07
tr|P73601|P73601_SYNY3	Sll1784 protein OS=Synechocystis sp. (strain PCC 6803 / Kazusa) GN=sll1784 PE=4 SV=1	29910	230	0.55384	50	0.628446			6.01798e-08
tr|P73600|P73600_SYNY3	Sll1785 protein OS=Synechocystis sp. (strain PCC 6803 / Kazusa) GN=sll1785 PE=1 SV=1	30106	557	0.51208	151	0.437138	231	0.5118	1.00069e-16
tr|P73819|P73819_SYNY3	Sll1949 protein OS=Synechocystis sp. (strain PCC 6803 / Kazusa) GN=sll1949 PE=4 SV=1	25301	30	1.97924					2.04526e-19
tr|Q6YRS8|Q6YRS8_SYNY3	Sll6017 protein OS=Synechocystis sp. (strain PCC 6803 / Kazusa) GN=sll6017 PE=4 SV=1	29250	108	1.43794	29	1.30641			1.58259e-06
tr|Q6ZEF4|Q6ZEF4_SYNY3	Sll7044 protein OS=Synechocystis sp. (strain PCC 6803 / Kazusa) GN=sll7044 PE=4 SV=1	20828	55	1.58074					1.015e-07
tr|Q55660|Q55660_SYNY3	Slr0001 protein OS=Synechocystis sp. (strain PCC 6803 / Kazusa) GN=slr0001 PE=4 SV=1	17725	134	1.31922	47	1.48551	336	1.32624	2.57593e-09
tr|Q55667|Q55667_SYNY3	Slr0006 protein OS=Synechocystis sp. (strain PCC 6803 / Kazusa) GN=slr0006 PE=4 SV=1	23587	87	1.51432	185	1.6532			3.76504e-14
tr|Q55877|Q55877_SYNY3	Slr0106 protein OS=Synechocystis sp. (strain PCC 6803 / Kazusa) GN=slr0106 PE=4 SV=1	26034	80	2.27895					4.74245e-32
tr|P74446|P74446_SYNY3	Slr0147 protein OS=Synechocystis sp. (strain PCC 6803 / Kazusa) GN=slr0147 PE=4 SV=1	32741	35	0.534081	29	0.511062	36	0.607126	3.26105e-13
tr|P74450|P74450_SYNY3	Slr0151 protein OS=Synechocystis sp. (strain PCC 6803 / Kazusa) GN=slr0151 PE=4 SV=1	35008	152	0.478041					1.07349e-06
tr|Q55780|Q55780_SYNY3	Slr0208 protein OS=Synechocystis sp. (strain PCC 6803 / Kazusa) GN=slr0208 PE=4 SV=1	29910	101	0.633209			102	0.665895	3.25465e-06
tr|Q55113|Q55113_SYNY3	Slr0431 protein OS=Synechocystis sp. (strain PCC 6803 / Kazusa) GN=slr0431 PE=4 SV=1	26995	104	1.41719	30	1.37665	27	1.45211	5.00976e-11
tr|Q55488|Q55488_SYNY3	Slr0541 protein OS=Synechocystis sp. (strain PCC 6803 / Kazusa) GN=slr0541 PE=4 SV=1	25953	33	1.85554					3.6507e-15
tr|P74746|P74746_SYNY3	Slr0600 protein OS=Synechocystis sp. (strain PCC 6803 / Kazusa) GN=slr0600 PE=4 SV=1	36198	136	1.21544	62	1.482	70	1.43637	2.34706e-09
tr|P74752|P74752_SYNY3	Slr0605 protein OS=Synechocystis sp. (strain PCC 6803 / Kazusa) GN=slr0605 PE=4 SV=1	36686	134	1.77003	22	1.61457	279	1.50116	1.71687e-23
tr|Q55426|Q55426_SYNY3	Slr0841 protein OS=Synechocystis sp. (strain PCC 6803 / Kazusa) GN=slr0841 PE=4 SV=1	31775	25	1.54338			69	1.81305	1.31279e-18
tr|Q55386|Q55386_SYNY3	Slr0924 protein OS=Synechocystis sp. (strain PCC 6803 / Kazusa) GN=slr0924 PE=4 SV=1	31317	358	0.695309	21	0.772608	208	0.643406	1.35734e-06
tr|P74236|P74236_SYNY3	Slr1161 protein OS=Synechocystis sp. (strain PCC 6803 / Kazusa) GN=slr1161 PE=4 SV=1	23109	121	0.600996	27	0.693679			2.8266e-06
tr|P74705|P74705_SYNY3	Slr1178 protein OS=Synechocystis sp. (strain PCC 6803 / Kazusa) GN=slr1178 PE=4 SV=1	16600			29	1.81826	61	2.07126	9.99167e-35
tr|P73798|P73798_SYNY3	Slr1258 protein OS=Synechocystis sp. (strain PCC 6803 / Kazusa) GN=slr1258 PE=4 SV=1	27083	129	1.63304	22	1.67779	24	1.34382	2.06369e-18
tr|P73799|P73799_SYNY3	Slr1259 protein OS=Synechocystis sp. (strain PCC 6803 / Kazusa) GN=slr1259 PE=4 SV=1	26016	126	0.318306			123	0.384914	1.20728e-17
tr|P72894|P72894_SYNY3	Slr1616 protein OS=Synechocystis sp. (strain PCC 6803 / Kazusa) GN=slr1616 PE=4 SV=1	37671	48	1.46451	28	1.50658			3.30334e-10
tr|P72896|P72896_SYNY3	Slr1618 protein OS=Synechocystis sp. (strain PCC 6803 / Kazusa) GN=slr1618 PE=4 SV=1	29382	101	0.513657					5.41177e-06
tr|P74659|P74659_SYNY3	Slr1658 protein OS=Synechocystis sp. (strain PCC 6803 / Kazusa) GN=slr1658 PE=4 SV=1	22756	63	1.65214					2.16963e-09
tr|P73049|P73049_SYNY3	Slr1768 protein OS=Synechocystis sp. (strain PCC 6803 / Kazusa) GN=slr1768 PE=4 SV=1	32808	125	1.46617			128	1.64831	5.12879e-13
tr|P73603|P73603_SYNY3	Slr1852 protein OS=Synechocystis sp. (strain PCC 6803 / Kazusa) GN=slr1852 PE=4 SV=1	22049	449	0.633541	297	0.555751	87	0.562795	1.47855e-11
tr|P73605|P73605_SYNY3	Slr1854 protein OS=Synechocystis sp. (strain PCC 6803 / Kazusa) GN=slr1854 PE=4 SV=1	22507	198	0.43545	64	0.535821	386	0.432578	7.30193e-18
tr|P73606|P73606_SYNY3	Slr1855 protein OS=Synechocystis sp. (strain PCC 6803 / Kazusa) GN=slr1855 PE=4 SV=1	70130	775	0.524533	111	0.623003			1.6461e-08
tr|P74473|P74473_SYNY3	Slr1923 protein OS=Synechocystis sp. (strain PCC 6803 / Kazusa) GN=slr1923 PE=4 SV=1	45109	29	0.919884			29	0.0129199	1.78483e-12
tr|P74506|P74506_SYNY3	Slr1944 protein OS=Synechocystis sp. (strain PCC 6803 / Kazusa) GN=slr1944 PE=4 SV=1	58763	356	1.61312					1.87051e-08
tr|P74100|P74100_SYNY3	Slr1962 protein OS=Synechocystis sp. (strain PCC 6803 / Kazusa) GN=slr1962 PE=4 SV=1	40544	181	1.37817	33	1.45127			8.45462e-08
tr|P73238|P73238_SYNY3	Slr2018 protein OS=Synechocystis sp. (strain PCC 6803 / Kazusa) GN=slr2018 PE=4 SV=1	85030	91	2.71814	40	3.3108	71	2.14438	4.63503e-167
tr|P73244|P73244_SYNY3	Slr2025 protein OS=Synechocystis sp. (strain PCC 6803 / Kazusa) GN=slr2025 PE=4 SV=1	16934	55	1.42964	22	1.18086	174	1.27904	3.05673e-06
tr|Q6YRW2|Q6YRW2_SYNY3	Slr6042 protein OS=Synechocystis sp. (strain PCC 6803 / Kazusa) GN=slr6042 PE=4 SV=1	59575	428	1.76422	35	1.94996			7.57892e-29
tr|Q6ZEH4|Q6ZEH4_SYNY3	Slr7024 protein OS=Synechocystis sp. (strain PCC 6803 / Kazusa) GN=slr7024 PE=4 SV=1	67548	125	2.4533					6.33201e-41
tr|P73479|P73479_SYNY3	Succinate dehydrogenase flavoprotein subunit OS=Synechocystis sp. (strain PCC 6803 / Kazusa) GN=frdA PE=4 SV=1	64175	336	1.31341	49	1.43986			1.18069e-06
tr|P73711|P73711_SYNY3	Threonine synthase OS=Synechocystis sp. (strain PCC 6803 / Kazusa) GN=thrC PE=3 SV=1	47442	112	0.35276					1.57295e-09
sw|Q55403|Y575_SYNY3	Thylakoid membrane protein slr0575 OS=Synechocystis sp. (strain PCC 6803 / Kazusa) GN=slr0575 PE=4 SV=1	20308	86	1.45205			172	1.38362	6.74115e-08
sw|P72689|IF2_SYNY3	Translation initiation factor IF-2 OS=Synechocystis sp. (strain PCC 6803 / Kazusa) GN=infB PE=3 SV=1	108281	66	0.520133					7.18117e-06
sw|Q55673|MURA_SYNY3	UDP-N-acetylglucosamine 1-carboxyvinyltransferase OS=Synechocystis sp. (strain PCC 6803 / Kazusa) GN=murA PE=3 SV=1	46918	174	0.509423					4.48952e-06
tr|Q6ZED3|Q6ZED3_SYNY3	Uncharacterized protein OS=Synechocystis sp. (strain PCC 6803 / Kazusa) GN=sll7065 PE=4 SV=1	57009	30	0.280946					2.06864e-11
sw|P72929|Y1021_SYNY3	Uncharacterized protein sll1021 OS=Synechocystis sp. (strain PCC 6803 / Kazusa) GN=sll1021 PE=4 SV=1	74492	694	1.57742	76	1.46005	380	1.25775	8.26405e-12
sw|P73599|Y1304_SYNY3	Uncharacterized protein sll1304 OS=Synechocystis sp. (strain PCC 6803 / Kazusa) GN=sll1304 PE=3 SV=1	33227	67	0.46758					6.54354e-07
sw|Q55458|Y039_SYNY3	Uncharacterized protein slr0039 OS=Synechocystis sp. (strain PCC 6803 / Kazusa) GN=slr0039 PE=4 SV=1	38622	216	1.48443					9.29132e-06
sw|P73321|Y1894_SYNY3	Uncharacterized protein slr1894 OS=Synechocystis sp. (strain PCC 6803 / Kazusa) GN=slr1894 PE=3 SV=1	17858	50	1.5027	59	1.63301			1.82912e-13
sw|Q55480|YZ37_SYNY3	Uncharacterized sugar kinase slr0537 OS=Synechocystis sp. (strain PCC 6803 / Kazusa) GN=slr0537 PE=3 SV=1	35560	191	0.47472	90	0.639069			4.45466e-09
sw|P74635|Y753_SYNY3	Uncharacterized transporter slr0753 OS=Synechocystis sp. (strain PCC 6803 / Kazusa) GN=slr0753 PE=3 SV=1	48086	29	2.86758	35	3.0079	68	3.34567	6.63306e-241
sw|P74598|Y1491_SYNY3	Uncharacterized WD repeat-containing protein sll1491 OS=Synechocystis sp. (strain PCC 6803 / Kazusa) GN=sll1491 PE=4 SV=1	37381	56	1.20963	52	1.51536	45	1.37436	7.13518e-09
sw|P72955|UREG_SYNY3	Urease accessory protein UreG OS=Synechocystis sp. (strain PCC 6803 / Kazusa) GN=ureG PE=3 SV=1	22113	29	0.453881	32	0.447234	75	0.533364	3.00289e-17
sw|P54224|DCUP_SYNY3	Uroporphyrinogen decarboxylase OS=Synechocystis sp. (strain PCC 6803 / Kazusa) GN=hemE PE=3 SV=1	39184	562	0.659859	208	0.679895	22	0.67441	8.7889e-08
tr|P73066|P73066_SYNY3	Ycf23 protein OS=Synechocystis sp. (strain PCC 6803 / Kazusa) GN=ycf23 PE=4 SV=1	25465	81	3.61976					2.9653e-129
tr|P74429|P74429_SYNY3	Ycf39 gene product OS=Synechocystis sp. (strain PCC 6803 / Kazusa) GN=ycf39 PE=4 SV=1	36724	333	1.40307	58	1.18525	255	1.2522	1.05709e-05
tr|P74029|P74029_SYNY3	Ycf39 protein OS=Synechocystis sp. (strain PCC 6803 / Kazusa) GN=ycf39 PE=4 SV=1	23691	441	1.53093	89	1.53205	109	1.40398	9.10521e-15

## Sheet: Table S5
Table S5. List of proteins quantified in ethanol-forming strain (SAW041) that were changed signifcantly and its p-value from z-test.
				SAW041-1		SAW041-2		SAW041-3	z-test	Bonferroni correction
ID	Protein name	Mass	MascotScore	l/h	MascotScore	l/h	MascotScore	l/h	p-values	Significance (α = 0.01) if p value < 1.14E-05
sw|Q05971|CH10_SYNY3	10 kDa chaperonin OS=Synechocystis sp. (strain PCC 6803 / Kazusa) GN=groS PE=1 SV=3	10853	119	1.60653	63	1.23235	565	1.56605	1.17206e-13
sw|P73067|DXS_SYNY3	1-deoxy-D-xylulose-5-phosphate synthase OS=Synechocystis sp. (strain PCC 6803 / Kazusa) GN=dxs PE=3 SV=1	69569	127	0.545841	147	0.556486	466	0.593164	1.76002e-12
sw|P72642|DAPB_SYNY3	4-hydroxy-tetrahydrodipicolinate reductase OS=Synechocystis sp. (strain PCC 6803 / Kazusa) GN=dapB PE=3 SV=1	29243	73	1.10141	59	1.49261	90	1.28725	3.78603e-06
tr|P73220|P73220_SYNY3	ABC transporter OS=Synechocystis sp. (strain PCC 6803 / Kazusa) GN=sll1927 PE=3 SV=1	73175	33	1.31789	27	1.17488	81	1.3533	9.21639e-06
tr|P73913|P73913_SYNY3	Acetohydroxy acid synthase OS=Synechocystis sp. (strain PCC 6803 / Kazusa) GN=ilvG PE=3 SV=1	68257	117	0.508545	67	0.564122	172	0.443472	1.14446e-15
tr|P73918|P73918_SYNY3	Acetolactate synthase OS=Synechocystis sp. (strain PCC 6803 / Kazusa) GN=ilvB PE=3 SV=1	60706	56	1.624			74	1.4232	1.18771e-11
sw|P74582|ACON2_SYNY3	Aconitate hydratase 2 OS=Synechocystis sp. (strain PCC 6803 / Kazusa) GN=acnB PE=3 SV=1	94290	494	0.60395	220	0.706732	658	0.659524	2.33796e-08
sw|P74008|SAHH_SYNY3	Adenosylhomocysteinase OS=Synechocystis sp. (strain PCC 6803 / Kazusa) GN=ahcY PE=3 SV=1	46527	539	0.578428	523	0.579885	1560	0.549309	2.79836e-12
sw|P73290|PURA_SYNY3	Adenylosuccinate synthetase OS=Synechocystis sp. (strain PCC 6803 / Kazusa) GN=purA PE=3 SV=2	49332	176	1.2161	84	1.22742	423	1.46928	1.65748e-06
sw|P72703|SPEB1_SYNY3	Agmatinase 1 OS=Synechocystis sp. (strain PCC 6803 / Kazusa) GN=speB1 PE=3 SV=1	33898	34	1.72123	25	1.3243	35	1.10215	1.48641e-09
sw|Q55688|ALDEC_SYNY3	Aldehyde decarbonylase OS=Synechocystis sp. (strain PCC 6803 / Kazusa) GN=sll0208 PE=3 SV=1	26275	89	1.4136	43	1.65025	66	1.69278	1.42548e-20
sw|Q01951|PHAA_SYNY3	Allophycocyanin alpha chain OS=Synechocystis sp. (strain PCC 6803 / Kazusa) GN=apcA PE=1 SV=3	17458	1617	0.464793	1920	0.463547	1693	0.413825	3.9078e-19
sw|Q01952|PHAB_SYNY3	Allophycocyanin beta chain OS=Synechocystis sp. (strain PCC 6803 / Kazusa) GN=apcB PE=1 SV=1	17319	2166	0.49662	1971	0.518473	2103	0.492704	7.95825e-16
sw|P72870|PHAC_SYNY3	Allophycocyanin subunit alpha-B OS=Synechocystis sp. (strain PCC 6803 / Kazusa) GN=apcD PE=3 SV=1	17969	40	0.649525	38	0.683087	366	0.655991	4.09598e-08
sw|P74551|APCF_SYNY3	Allophycocyanin subunit beta-18 OS=Synechocystis sp. (strain PCC 6803 / Kazusa) GN=apcF PE=3 SV=1	18937	220	0.644588	265	0.657225	440	0.673579	2.74092e-08
tr|Q55679|Q55679_SYNY3	Aspartate aminotransferase OS=Synechocystis sp. (strain PCC 6803 / Kazusa) GN=aspC PE=4 SV=1	44066	81	1.30498	70	1.39409	62	1.27727	2.88872e-07
sw|Q55512|DHAS_SYNY3	Aspartate-semialdehyde dehydrogenase OS=Synechocystis sp. (strain PCC 6803 / Kazusa) GN=asd PE=3 SV=2	36903	126	1.41815	142	1.20772	335	1.35791	2.33625e-07
sw|P17253|ATPG_SYNY3	ATP synthase gamma chain OS=Synechocystis sp. (strain PCC 6803 / Kazusa) GN=atpG PE=3 SV=1	34641	526	0.764147	332	0.604023	971	0.657296	1.22478e-07
sw|P27181|ATPF_SYNY3	ATP synthase subunit b OS=Synechocystis sp. (strain PCC 6803 / Kazusa) GN=atpF PE=3 SV=2	19793	46	0.690467	43	0.685304	70	0.792627	6.00228e-06
sw|P54416|CLPP1_SYNY3	ATP-dependent Clp protease proteolytic subunit 1 OS=Synechocystis sp. (strain PCC 6803 / Kazusa) GN=clpP1 PE=3 SV=1	21841	106	1.37866	71	1.26108	202	1.3871	6.65147e-08
tr|Q55808|Q55808_SYNY3	B-carotene ketolase OS=Synechocystis sp. (strain PCC 6803 / Kazusa) GN=crtO PE=4 SV=1	59819	37	0.650513			54	0.643625	2.77853e-06
sw|P73911|KATG_SYNY3	Catalase-peroxidase OS=Synechocystis sp. (strain PCC 6803 / Kazusa) GN=katG PE=1 SV=1	84621	136	0.623471	34	0.673563	1196	0.575576	1.02016e-09
tr|P74512|P74512_SYNY3	Cation-transporting ATPase E1-E2 ATPase OS=Synechocystis sp. (strain PCC 6803 / Kazusa) GN=slr1950 PE=1 SV=1	82919	20	0.457729					4.07156e-07
tr|Q55589|Q55589_SYNY3	Cell division cycle protein OS=Synechocystis sp. (strain PCC 6803 / Kazusa) GN=slr0374 PE=4 SV=1	56464	106	1.31561	81	1.45977	169	1.69432	8.11126e-15
tr|Q55443|Q55443_SYNY3	CheA like protein OS=Synechocystis sp. (strain PCC 6803 / Kazusa) GN=sll0043 PE=4 SV=1	153351	260	1.27459	44	1.61166	230	1.20276	9.89826e-09
sw|P74644|KAIA_SYNY3	Circadian clock protein KaiA OS=Synechocystis sp. (strain PCC 6803 / Kazusa) GN=kaiA PE=3 SV=1	35100	22	2.03342					1.86953e-21
sw|P74646|KAIC_SYNY3	Circadian clock protein kinase KaiC OS=Synechocystis sp. (strain PCC 6803 / Kazusa) GN=kaiC PE=3 SV=1	58429	52	1.42499			412	1.29186	3.82619e-06
sw|Q54715|PHCA_SYNY3	C-phycocyanin alpha chain OS=Synechocystis sp. (strain PCC 6803 / Kazusa) GN=cpcA PE=1 SV=1	17690	1574	0.359058	1739	0.355008	3011	0.271045	2.06737e-27
sw|Q54714|PHCB_SYNY3	C-phycocyanin beta chain OS=Synechocystis sp. (strain PCC 6803 / Kazusa) GN=cpcB PE=1 SV=2	18286	3090	0.445879	3164	0.430131	10212	0.276498	2.45745e-23
sw|Q55367|CYNS_SYNY3	Cyanate hydratase OS=Synechocystis sp. (strain PCC 6803 / Kazusa) GN=cynS PE=1 SV=1	16579					44	1.5914	5.87286e-08
sw|P73922|FBSB_SYNY3	D-fructose 1,6-bisphosphatase class 2/sedoheptulose 1,7-bisphosphatase OS=Synechocystis sp. (strain PCC 6803 / Kazusa) GN=slr2094 PE=1 SV=1	37564	551	0.724649	598	0.622824	1971	0.638633	3.79789e-08
tr|P73196|P73196_SYNY3	DNA ligase OS=Synechocystis sp. (strain PCC 6803 / Kazusa) GN=lig PE=4 SV=1	61489	311	1.51234	120	1.27422	1045	1.43164	1.3403e-10
tr|Q55420|Q55420_SYNY3	dTDP-glucose 4,6-dehydratase OS=Synechocystis sp. (strain PCC 6803 / Kazusa) GN=rfbB PE=3 SV=1	38806					38	1.60522	2.84803e-08
sw|Q55119|EFP_SYNY3	Elongation factor P OS=Synechocystis sp. (strain PCC 6803 / Kazusa) GN=efp PE=3 SV=1	20393	24	1.30422			65	1.46006	8.18627e-07
sw|P74227|EFTU_SYNY3	Elongation factor Tu OS=Synechocystis sp. (strain PCC 6803 / Kazusa) GN=tuf PE=1 SV=1	43763	2319	0.654235	2191	0.745649	5204	0.670353	4.40365e-07
sw|P77972|ENO_SYNY3	Enolase OS=Synechocystis sp. (strain PCC 6803 / Kazusa) GN=eno PE=3 SV=1	46557	385	0.683403	390	0.743596	1620	0.65553	6.19722e-07
sw|P55038|GLTS_SYNY3	Ferredoxin-dependent glutamate synthase 2 OS=Synechocystis sp. (strain PCC 6803 / Kazusa) GN=gltS PE=1 SV=2	170533	857	0.61428	271	0.611494	1318	0.574962	8.57603e-11
tr|Q55366|Q55366_SYNY3	Ferredoxin--nitrite reductase OS=Synechocystis sp. (strain PCC 6803 / Kazusa) GN=nirA PE=4 SV=1	56405	515	1.55488	308	1.55747	667	1.50691	1.08329e-17
sw|P54225|HEMH_SYNY3	Ferrochelatase OS=Synechocystis sp. (strain PCC 6803 / Kazusa) GN=hemH PE=3 SV=1	44011	53	1.37334	61	1.17652	107	1.351	2.2738e-06
tr|Q55155|Q55155_SYNY3	General secretion pathway protein E OS=Synechocystis sp. (strain PCC 6803 / Kazusa) GN=gspE PE=4 SV=1	75692	74	1.50247	95	1.4688	457	1.27957	4.20035e-11
sw|Q55087|CHLP_SYNY3	Geranylgeranyl diphosphate reductase OS=Synechocystis sp. (strain PCC 6803 / Kazusa) GN=chlP PE=3 SV=1	45139	286	0.426965	97	0.42422	584	0.404685	5.43175e-21
sw|P74258|GGPS_SYNY3	Glucosylglycerol-phosphate synthase OS=Synechocystis sp. (strain PCC 6803 / Kazusa) GN=ggpS PE=1 SV=1	57165	67	0.564147			196	0.608141	4.16602e-08
tr|P73043|P73043_SYNY3	Glutamate decarboxylase OS=Synechocystis sp. (strain PCC 6803 / Kazusa) GN=gad PE=3 SV=1	53407	93	0.733612	91	0.72578	91	0.715899	7.13932e-06
tr|P77970|P77970_SYNY3	Glutamate--ammonia ligase OS=Synechocystis sp. (strain PCC 6803 / Kazusa) GN=glnN PE=3 SV=1	79445	141	0.606684	35	0.551642	445	0.587942	1.1929e-11
sw|Q55778|SYE_SYNY3	Glutamate--tRNA ligase OS=Synechocystis sp. (strain PCC 6803 / Kazusa) GN=gltX PE=3 SV=1	54146	129	0.665932	93	0.825123	197	0.592704	6.41131e-07
sw|P49433|G3P1_SYNY3	Glyceraldehyde-3-phosphate dehydrogenase 1 OS=Synechocystis sp. (strain PCC 6803 / Kazusa) GN=gap1 PE=3 SV=1	36408	100	0.490239			97	0.556144	2.83915e-10
tr|P74702|P74702_SYNY3	Heat shock protein OS=Synechocystis sp. (strain PCC 6803 / Kazusa) GN=htpG PE=3 SV=1	75325	735	0.742803	190	0.693186	1055	0.73894	7.07482e-06
tr|Q55614|Q55614_SYNY3	High-affinity branched-chain amino acid transport ATP-binding protein OS=Synechocystis sp. (strain PCC 6803 / Kazusa) GN=livG PE=3 SV=1	41226	66	1.70756	43	1.49754	138	1.62289	3.68229e-22
tr|P74288|P74288_SYNY3	Hybrid sensory kinase OS=Synechocystis sp. (strain PCC 6803 / Kazusa) GN=sll1555 PE=4 SV=1	41561	29	1.47284	26	1.47619			8.27653e-10
sw|Q55687|AAR_SYNY3	Long-chain acyl-[acyl-carrier-protein] reductase OS=Synechocystis sp. (strain PCC 6803 / Kazusa) GN=sll0209 PE=3 SV=1	38083	226	1.25104	171	1.30296	251	1.40015	5.3835e-07
sw|P72584|ACSF1_SYNY3	Magnesium-protoporphyrin IX monomethyl ester [oxidative] cyclase 1 OS=Synechocystis sp. (strain PCC 6803 / Kazusa) GN=acsF1 PE=3 SV=1	42525	157	0.688112	128	0.681609	565	0.716359	6.83499e-07
sw|P73242|FABD_SYNY3	Malonyl CoA-acyl carrier protein transacylase OS=Synechocystis sp. (strain PCC 6803 / Kazusa) GN=fabD PE=3 SV=1	31756			55	0.357718	42	0.765131	6.3565e-09
tr|P74186|P74186_SYNY3	Membrane protein OS=Synechocystis sp. (strain PCC 6803 / Kazusa) GN=pilM PE=4 SV=1	40854	181	1.26548	109	1.22332	245	1.42243	1.72877e-06
tr|Q55444|Q55444_SYNY3	Methyl-accepting chemotaxis protein II OS=Synechocystis sp. (strain PCC 6803 / Kazusa) GN=tar PE=4 SV=1	17696					66	1.89631	1.6714e-16
tr|P73736|P73736_SYNY3	N-acetylmuramoyl-L-alanine amidase OS=Synechocystis sp. (strain PCC 6803 / Kazusa) GN=amiA PE=4 SV=1	69969	144	0.745689	167	0.721182	202	0.691014	4.5954e-06
sw|P32421|NU4C1_SYNY3	NAD(P)H-quinone oxidoreductase chain 4-1 OS=Synechocystis sp. (strain PCC 6803 / Kazusa) GN=ndhD1 PE=3 SV=1	57587	32	1.53057	26	1.23235	28	1.2427	1.24309e-07
tr|P73686|P73686_SYNY3	NarL subfamily OS=Synechocystis sp. (strain PCC 6803 / Kazusa) GN=sll1708 PE=4 SV=1	24438					38	1.6682	8.61314e-10
tr|P74390|P74390_SYNY3	Negative aliphatic amidase regulator OS=Synechocystis sp. (strain PCC 6803 / Kazusa) GN=amiC PE=4 SV=1	48557	223	0.524269	301	0.609934	1912	0.501229	1.66721e-13
tr|Q6ZEQ0|Q6ZEQ0_SYNY3	Non-heme chloroperoxidase OS=Synechocystis sp. (strain PCC 6803 / Kazusa) GN=sll5080 PE=4 SV=1	30173	34	1.65818					1.53627e-09
sw|Q55497|OTC_SYNY3	Ornithine carbamoyltransferase OS=Synechocystis sp. (strain PCC 6803 / Kazusa) GN=argF PE=3 SV=1	33823	94	1.42423	99	1.39573			1.18917e-07
tr|Q6YRR1|Q6YRR1_SYNY3	ParA family chromosome partitioning protein OS=Synechocystis sp. (strain PCC 6803 / Kazusa) GN=sll6093 PE=4 SV=1	21748	84	1.24041			71	1.50614	1.47248e-06
tr|Q55448|Q55448_SYNY3	PatA subfamily OS=Synechocystis sp. (strain PCC 6803 / Kazusa) GN=sll0038 PE=4 SV=1	45129	80	1.45082	53	1.30706			1.01346e-06
tr|Q55199|Q55199_SYNY3	Phosphate-binding protein OS=Synechocystis sp. (strain PCC 6803 / Kazusa) GN=pstS PE=3 SV=1	40055	86	0.5921	68	0.629885	1016	0.613902	2.93111e-10
sw|P74421|PGK_SYNY3	Phosphoglycerate kinase OS=Synechocystis sp. (strain PCC 6803 / Kazusa) GN=pgk PE=3 SV=2	42043	1504	0.614432	1482	0.71289	2723	0.587942	4.1426e-09
tr|P73546|P73546_SYNY3	Phosphorylase OS=Synechocystis sp. (strain PCC 6803 / Kazusa) GN=glgP PE=3 SV=1	98585	547	0.742347	272	0.715353	814	0.702688	4.89846e-06
sw|P72966|BTPA_SYNY3	Photosystem I biogenesis protein BtpA OS=Synechocystis sp. (strain PCC 6803 / Kazusa) GN=btpA PE=3 SV=1	30138	58	1.34371	21	1.39327	320	1.28955	6.71104e-08
sw|P29254|PSAA_SYNY3	Photosystem I P700 chlorophyll a apoprotein A1 OS=Synechocystis sp. (strain PCC 6803 / Kazusa) GN=psaA PE=1 SV=1	83124	3067	0.675199	2218	0.767488	5880	0.652458	8.76201e-07
sw|P29255|PSAB_SYNY3	Photosystem I P700 chlorophyll a apoprotein A2 OS=Synechocystis sp. (strain PCC 6803 / Kazusa) GN=psaB PE=1 SV=4	81354	2182	0.716521	1657	0.677997	2403	0.567896	1.83847e-08
sw|P19569|PSAD_SYNY3	Photosystem I reaction center subunit II OS=Synechocystis sp. (strain PCC 6803 / Kazusa) GN=psaD PE=1 SV=2	15691	218	0.704064	212	0.736782	1012	0.644316	6.66414e-07
sw|P29256|PSAF_SYNY3	Photosystem I reaction center subunit III OS=Synechocystis sp. (strain PCC 6803 / Kazusa) GN=psaF PE=1 SV=1	18351	141	0.680137	80	0.695238	562	0.592857	2.20022e-08
sw|P37277|PSAL_SYNY3	Photosystem I reaction center subunit XI OS=Synechocystis sp. (strain PCC 6803 / Kazusa) GN=psaL PE=3 SV=1	16613	178	0.802127	142	0.690805	975	0.556221	2.42707e-07
sw|Q55544|APCE_SYNY3	Phycobiliprotein ApcE OS=Synechocystis sp. (strain PCC 6803 / Kazusa) GN=apcE PE=1 SV=1	100405	4234	0.513787	2471	0.519294	7812	0.419892	6.96208e-17
sw|P73203|PYR1_SYNY3	Phycobilisome 32.1 kDa linker polypeptide, phycocyanin-associated, rod 1 OS=Synechocystis sp. (strain PCC 6803 / Kazusa) GN=cpcC1 PE=1 SV=3	32501	2091	0.438055	1395	0.394417	5011	0.278571	2.58913e-24
sw|P73204|PYR2_SYNY3	Phycobilisome 32.1 kDa linker polypeptide, phycocyanin-associated, rod 2 OS=Synechocystis sp. (strain PCC 6803 / Kazusa) GN=cpcC2 PE=1 SV=1	30779	1686	0.226738	1849	0.222414	3569	0.158986	7.53121e-38
sw|Q01950|PYC1_SYNY3	Phycobilisome 7.8 kDa linker polypeptide, allophycocyanin-associated, core OS=Synechocystis sp. (strain PCC 6803 / Kazusa) GN=apcC PE=3 SV=1	7758	62	0.553285	85	0.499179	243	0.510676	8.54483e-15
sw|P73202|PYS1_SYNY3	Phycobilisome 8.9 kDa linker polypeptide, phycocyanin-associated, rod OS=Synechocystis sp. (strain PCC 6803 / Kazusa) GN=cpcD PE=1 SV=1	9317	89	0.530194	92	0.453859	642	0.290323	1.38303e-20
tr|P74625|P74625_SYNY3	Phycobilisome rod-core linker polypeptide CpcG OS=Synechocystis sp. (strain PCC 6803 / Kazusa) GN=cpcG PE=4 SV=1	28562	579	0.223547	427	0.217241	682	0.163287	5.68684e-38
tr|P73093|P73093_SYNY3	Phycobilisome rod-core linker polypeptide CpcG OS=Synechocystis sp. (strain PCC 6803 / Kazusa) GN=cpcG PE=4 SV=1	27432	1818	0.452184	1545	0.428243	4296	0.419355	4.91224e-20
tr|P73173|P73173_SYNY3	PilJ protein OS=Synechocystis sp. (strain PCC 6803 / Kazusa) GN=pilJ PE=4 SV=1	103173	97	0.648462	41	0.652381	130	0.588326	1.76823e-09
sw|P73867|ATKB_SYNY3	Potassium-transporting ATPase B chain OS=Synechocystis sp. (strain PCC 6803 / Kazusa) GN=kdpB PE=3 SV=1	73039					81	2.46006	2.72116e-41
sw|P20170|TRPE_SYNY3	Probable anthranilate synthase component 1 OS=Synechocystis sp. (strain PCC 6803 / Kazusa) GN=trpE PE=3 SV=2	57453	88	1.29358	45	1.31856	171	1.30568	1.44973e-06
sw|P74467|CLPP3_SYNY3	Probable ATP-dependent Clp protease proteolytic subunit 3 OS=Synechocystis sp. (strain PCC 6803 / Kazusa) GN=clpP3 PE=3 SV=1	22440	91	1.34827	112	1.28325	213	1.27496	1.96009e-06
sw|P54691|ILVE_SYNY3	Probable branched-chain-amino-acid aminotransferase OS=Synechocystis sp. (strain PCC 6803 / Kazusa) GN=ilvE PE=3 SV=1	34101	336	1.41588	176	1.27668	915	1.4063	7.24996e-09
sw|P72704|PPI1_SYNY3	Probable peptidyl-prolyl cis-trans isomerase sll0227 OS=Synechocystis sp. (strain PCC 6803 / Kazusa) GN=sll0227 PE=3 SV=1	26620	78	1.37866	31	1.21839	29	1.42243	8.27566e-08
sw|P74690|PHK_SYNY3	Probable phosphoketolase OS=Synechocystis sp. (strain PCC 6803 / Kazusa) GN=slr0453 PE=3 SV=2	91391	577	0.491531	244	0.542857	821	0.511982	4.20014e-15
sw|P54123|RNJ_SYNY3	Ribonuclease J OS=Synechocystis sp. (strain PCC 6803 / Kazusa) GN=slr0551 PE=3 SV=1	70668	116	0.60752	148	0.652709	680	0.732565	4.64805e-08
sw|Q55848|KPRS_SYNY3	Ribose-phosphate pyrophosphokinase OS=Synechocystis sp. (strain PCC 6803 / Kazusa) GN=prs PE=3 SV=1	36658	60	1.22826	130	1.66174	293	1.29416	4.35702e-10
tr|Q55788|Q55788_SYNY3	Sensory transduction histidine kinase OS=Synechocystis sp. (strain PCC 6803 / Kazusa) GN=slr0073 PE=4 SV=1	35093	96	1.49867	68	1.78654	108	1.55376	2.07063e-22
tr|P73192|P73192_SYNY3	Serine esterase OS=Synechocystis sp. (strain PCC 6803 / Kazusa) GN=sll1284 PE=4 SV=1	22195	21	1.48728					8.22095e-06
tr|Q55895|Q55895_SYNY3	Serum resistance locus BrkB OS=Synechocystis sp. (strain PCC 6803 / Kazusa) GN=brkB PE=4 SV=1	35995					23	15.3687	0
tr|Q55770|Q55770_SYNY3	Sll0185 protein OS=Synechocystis sp. (strain PCC 6803 / Kazusa) GN=sll0185 PE=4 SV=1	47078	29	1.11888	40	1.45567	157	1.39247	3.75835e-07
tr|Q55744|Q55744_SYNY3	Sll0381 protein OS=Synechocystis sp. (strain PCC 6803 / Kazusa) GN=sll0381 PE=4 SV=1	31137	94	1.3779	32	1.54351			2.54079e-09
tr|Q55112|Q55112_SYNY3	Sll0414 protein OS=Synechocystis sp. (strain PCC 6803 / Kazusa) GN=sll0414 PE=4 SV=1	31824					30	1.68203	3.82279e-10
tr|Q55496|Q55496_SYNY3	Sll0493 protein OS=Synechocystis sp. (strain PCC 6803 / Kazusa) GN=sll0493 PE=4 SV=1	25325	85	1.51614	34	1.29064			1.89931e-07
tr|Q55726|Q55726_SYNY3	Sll0602 protein OS=Synechocystis sp. (strain PCC 6803 / Kazusa) GN=sll0602 PE=4 SV=1	78571	114	1.68249			267	1.36943	9.58449e-12
tr|Q55953|Q55953_SYNY3	Sll0781 protein OS=Synechocystis sp. (strain PCC 6803 / Kazusa) GN=sll0781 PE=4 SV=1	18679			28	1.54762	44	1.38326	1.73628e-09
tr|Q55432|Q55432_SYNY3	Sll0822 protein OS=Synechocystis sp. (strain PCC 6803 / Kazusa) GN=sll0822 PE=1 SV=1	14010					287	2.1828	1.23133e-27
tr|P73488|P73488_SYNY3	Sll1130 protein OS=Synechocystis sp. (strain PCC 6803 / Kazusa) GN=sll1130 PE=4 SV=1	12982	64	0.483099	101	0.572496	151	0.564439	8.96412e-14
tr|P72845|P72845_SYNY3	Sll1188 protein OS=Synechocystis sp. (strain PCC 6803 / Kazusa) GN=sll1188 PE=4 SV=1	18861	36	1.34599	29	1.65517	73	1.46697	8.66098e-15
tr|P73999|P73999_SYNY3	Sll1241 protein OS=Synechocystis sp. (strain PCC 6803 / Kazusa) GN=sll1241 PE=4 SV=1	29448	48	1.43411	27	1.26026			7.69349e-06
tr|P74157|P74157_SYNY3	Sll1384 protein OS=Synechocystis sp. (strain PCC 6803 / Kazusa) GN=sll1384 PE=4 SV=1	34638	48	1.33688	21	1.58621	85	1.27957	2.30576e-10
tr|P73705|P73705_SYNY3	Sll1693 protein OS=Synechocystis sp. (strain PCC 6803 / Kazusa) GN=sll1693 PE=4 SV=1	51009	52	1.68325			222	1.32642	6.30983e-11
tr|P74135|P74135_SYNY3	Sll1873 protein OS=Synechocystis sp. (strain PCC 6803 / Kazusa) GN=sll1873 PE=4 SV=1	12898					159	0.505376	3.75019e-06
tr|P73253|P73253_SYNY3	Sll1911 protein OS=Synechocystis sp. (strain PCC 6803 / Kazusa) GN=sll1911 PE=4 SV=1	14117					27	0.360906	2.50176e-09
tr|P73223|P73223_SYNY3	Sll1925 protein OS=Synechocystis sp. (strain PCC 6803 / Kazusa) GN=sll1925 PE=4 SV=1	25998	51	0.617547			71	0.536866	2.13604e-08
tr|Q55660|Q55660_SYNY3	Slr0001 protein OS=Synechocystis sp. (strain PCC 6803 / Kazusa) GN=slr0001 PE=4 SV=1	17725	23	1.47512			348	1.24731	3.20616e-06
tr|Q55667|Q55667_SYNY3	Slr0006 protein OS=Synechocystis sp. (strain PCC 6803 / Kazusa) GN=slr0006 PE=4 SV=1	23587	106	0.550171	47	0.510837			5.24331e-10
tr|Q55877|Q55877_SYNY3	Slr0106 protein OS=Synechocystis sp. (strain PCC 6803 / Kazusa) GN=slr0106 PE=4 SV=1	26034	34	8.77326	47	8.6289			0
tr|P74446|P74446_SYNY3	Slr0147 protein OS=Synechocystis sp. (strain PCC 6803 / Kazusa) GN=slr0147 PE=4 SV=1	32741	57	1.93012	28	1.91544	114	2.14747	6.08941e-57
tr|P74450|P74450_SYNY3	Slr0151 protein OS=Synechocystis sp. (strain PCC 6803 / Kazusa) GN=slr0151 PE=4 SV=1	35008	74	2.11166	47	2.11166	476	2.10906	3.20307e-70
tr|P72709|P72709_SYNY3	Slr0250 protein OS=Synechocystis sp. (strain PCC 6803 / Kazusa) GN=slr0250 PE=4 SV=1	19172			29	1.4844			9.30438e-06
tr|Q55650|Q55650_SYNY3	Slr0355 protein OS=Synechocystis sp. (strain PCC 6803 / Kazusa) GN=slr0355 PE=4 SV=1	35536			19	0.480952			1.2301e-06
tr|Q55598|Q55598_SYNY3	Slr0384 protein OS=Synechocystis sp. (strain PCC 6803 / Kazusa) GN=slr0384 PE=4 SV=1	45127					28	0.371889	4.6362e-09
tr|P74433|P74433_SYNY3	Slr0404 protein OS=Synechocystis sp. (strain PCC 6803 / Kazusa) GN=slr0404 PE=4 SV=1	34843	68	2.34409			68	2.6275	1.36204e-83
tr|P74375|P74375_SYNY3	Slr0442 protein OS=Synechocystis sp. (strain PCC 6803 / Kazusa) GN=slr0442 PE=4 SV=1	63325	61	1.57235	99	1.62315	70	1.27957	6.46372e-15
tr|Q55730|Q55730_SYNY3	Slr0650 protein OS=Synechocystis sp. (strain PCC 6803 / Kazusa) GN=slr0650 PE=4 SV=1	22544	143	1.29662	109	1.31773	72	1.28879	2.14106e-06
tr|P73765|P73765_SYNY3	Slr0869 protein OS=Synechocystis sp. (strain PCC 6803 / Kazusa) GN=slr0869 PE=4 SV=1	93045	119	1.50779			166	1.41935	2.01863e-09
tr|Q55386|Q55386_SYNY3	Slr0924 protein OS=Synechocystis sp. (strain PCC 6803 / Kazusa) GN=slr0924 PE=4 SV=1	31317	33	0.691379	59	0.908867	85	0.584409	9.01781e-06
tr|Q55502|Q55502_SYNY3	Slr0930 protein OS=Synechocystis sp. (strain PCC 6803 / Kazusa) GN=slr0930 PE=4 SV=1	49614	32	1.4888					7.69847e-06
tr|P72747|P72747_SYNY3	Slr1103 protein OS=Synechocystis sp. (strain PCC 6803 / Kazusa) GN=slr1103 PE=4 SV=1	80237	38	1.31181	44	1.35714	207	1.21659	3.39015e-06
tr|P72748|P72748_SYNY3	Slr1104 protein OS=Synechocystis sp. (strain PCC 6803 / Kazusa) GN=slr1104 PE=4 SV=1	69689	76	1.46525	23	1.20361	75	1.54839	1.38615e-10
tr|P74236|P74236_SYNY3	Slr1161 protein OS=Synechocystis sp. (strain PCC 6803 / Kazusa) GN=slr1161 PE=4 SV=1	23109	66	0.623927	66	0.570279	70	0.628955	1.88597e-10
tr|P74705|P74705_SYNY3	Slr1178 protein OS=Synechocystis sp. (strain PCC 6803 / Kazusa) GN=slr1178 PE=4 SV=1	16600	60	1.27231	21	1.24548	53	1.53687	2.87344e-08
tr|P72839|P72839_SYNY3	Slr1301 protein OS=Synechocystis sp. (strain PCC 6803 / Kazusa) GN=slr1301 PE=4 SV=1	61769	241	1.26396	240	1.39655	145	1.25346	1.60695e-06
tr|P74603|P74603_SYNY3	Slr1570 protein OS=Synechocystis sp. (strain PCC 6803 / Kazusa) GN=slr1570 PE=4 SV=1	24057	29	1.73111	41	1.64696			3.67953e-19
tr|P72968|P72968_SYNY3	Slr1590 protein OS=Synechocystis sp. (strain PCC 6803 / Kazusa) GN=slr1590 PE=4 SV=1	32641	57	1.39461	64	1.27258	74	1.29109	4.8002e-07
tr|P74339|P74339_SYNY3	Slr1624 protein OS=Synechocystis sp. (strain PCC 6803 / Kazusa) GN=slr1624 PE=4 SV=1	51149	51	1.45917	68	1.4803	149	1.10061	4.47271e-08
tr|P73605|P73605_SYNY3	Slr1854 protein OS=Synechocystis sp. (strain PCC 6803 / Kazusa) GN=slr1854 PE=4 SV=1	22507	71	0.618306	38	0.609606	332	0.608141	2.94797e-10
tr|P73103|P73103_SYNY3	Slr1908 protein OS=Synechocystis sp. (strain PCC 6803 / Kazusa) GN=slr1908 PE=4 SV=1	64585	1238	0.60395	1280	0.672085	1634	0.610061	1.59763e-09
tr|P74094|P74094_SYNY3	Slr1958 protein OS=Synechocystis sp. (strain PCC 6803 / Kazusa) GN=slr1958 PE=4 SV=1	23244			40	1.48358			9.63786e-06
tr|P73238|P73238_SYNY3	Slr2018 protein OS=Synechocystis sp. (strain PCC 6803 / Kazusa) GN=slr2018 PE=4 SV=1	85030	45	2.80668	58	2.99672	135	2.46774	2.22385e-173
tr|P73986|P73986_SYNY3	Slr2119 protein OS=Synechocystis sp. (strain PCC 6803 / Kazusa) GN=slr2119 PE=4 SV=1	32556			19	2.23563			5.09351e-30
tr|Q6ZEP2|Q6ZEP2_SYNY3	Slr5088 protein OS=Synechocystis sp. (strain PCC 6803 / Kazusa) GN=slr5088 PE=4 SV=1	26268	111	11.2267	82	10.7061			0
tr|Q6YRT3|Q6YRT3_SYNY3	Slr6012 protein OS=Synechocystis sp. (strain PCC 6803 / Kazusa) GN=slr6012 PE=4 SV=1	84156	192	2.51348	104	2.5624	1091	2.44624	5.15425e-128
tr|Q6YRW2|Q6YRW2_SYNY3	Slr6042 protein OS=Synechocystis sp. (strain PCC 6803 / Kazusa) GN=slr6042 PE=4 SV=1	59575	21	0.807444	63	0.66642	172	0.407604	1.37045e-09
tr|Q6YRP4|Q6YRP4_SYNY3	Slr6110 protein OS=Synechocystis sp. (strain PCC 6803 / Kazusa) GN=slr6110 PE=4 SV=1	45816	89	1.7858	37	2.02381	107	1.62135	4.48342e-38
tr|P73914|P73914_SYNY3	Squalene-hopene-cyclase OS=Synechocystis sp. (strain PCC 6803 / Kazusa) GN=shc PE=4 SV=1	72617	43	0.682112	49	0.623727			4.0267e-06
tr|P73479|P73479_SYNY3	Succinate dehydrogenase flavoprotein subunit OS=Synechocystis sp. (strain PCC 6803 / Kazusa) GN=frdA PE=4 SV=1	64175	177	1.42879	155	1.44828	252	1.06682	7.14929e-07
sw|Q01903|SUBI_SYNY3	Sulfate-binding protein OS=Synechocystis sp. (strain PCC 6803 / Kazusa) GN=sbpA PE=2 SV=1	38161	121	0.450817	29	0.299507	126	0.799539	4.87308e-15
sw|P72797|TAL_SYNY3	Transaldolase OS=Synechocystis sp. (strain PCC 6803 / Kazusa) GN=tal PE=3 SV=1	43249	648	0.642917	461	0.627833	1758	0.607604	1.23562e-09
tr|P73282|P73282_SYNY3	Transketolase OS=Synechocystis sp. (strain PCC 6803 / Kazusa) GN=tktA PE=4 SV=1	72022	2560	0.701025	2081	0.65821	5449	0.650614	7.73626e-08
tr|P74349|P74349_SYNY3	Twitching mobility protein OS=Synechocystis sp. (strain PCC 6803 / Kazusa) GN=pilT PE=4 SV=1	47926	151	1.55868	77	1.33415	305	1.50307	1.68489e-13
tr|P74463|P74463_SYNY3	Twitching motility protein OS=Synechocystis sp. (strain PCC 6803 / Kazusa) GN=pilT PE=4 SV=1	40761	214	1.46373	104	1.52299	605	1.35407	1.47006e-12
sw|P22040|Y415_SYNY3	Uncharacterized ABC transporter ATP-binding protein sll0415 OS=Synechocystis sp. (strain PCC 6803 / Kazusa) GN=sll0415 PE=3 SV=2	39704	34	1.42347	26	1.20279	103	1.34716	3.13692e-07
tr|Q6ZED3|Q6ZED3_SYNY3	Uncharacterized protein OS=Synechocystis sp. (strain PCC 6803 / Kazusa) GN=sll7065 PE=4 SV=1	57009					31	2.14439	5.72844e-26
tr|Q6ZEB1|Q6ZEB1_SYNY3	Uncharacterized protein OS=Synechocystis sp. (strain PCC 6803 / Kazusa) GN=sll7087 PE=4 SV=1	30138	30	2.77022			60	2.44854	8.4875e-98
tr|Q6ZEA8|Q6ZEA8_SYNY3	Uncharacterized protein OS=Synechocystis sp. (strain PCC 6803 / Kazusa) GN=sll7090 PE=4 SV=1	111763	72	2.56513			119	2.0384	1.54198e-64
sw|Q55884|Y095_SYNY3	Uncharacterized protein sll0095 OS=Synechocystis sp. (strain PCC 6803 / Kazusa) GN=sll0095 PE=3 SV=1	65064	22	0.237524					1.22234e-12
sw|P72929|Y1021_SYNY3	Uncharacterized protein sll1021 OS=Synechocystis sp. (strain PCC 6803 / Kazusa) GN=sll1021 PE=4 SV=1	74492	145	0.655298	99	0.634565	680	0.611521	2.6402e-09
sw|P73599|Y1304_SYNY3	Uncharacterized protein sll1304 OS=Synechocystis sp. (strain PCC 6803 / Kazusa) GN=sll1304 PE=3 SV=1	33227	24	0.626206	42	0.642611			1.22103e-06
sw|P74598|Y1491_SYNY3	Uncharacterized WD repeat-containing protein sll1491 OS=Synechocystis sp. (strain PCC 6803 / Kazusa) GN=sll1491 PE=4 SV=1	37381	36	0.709381	43	0.737603	39	0.589939	1.70825e-07
sw|P55175|Y601_SYNY3	UPF0012 hydrolase sll0601 OS=Synechocystis sp. (strain PCC 6803 / Kazusa) GN=sll0601 PE=3 SV=1	30343	54	1.71591			35	1.3725	1.77194e-12
sw|P72955|UREG_SYNY3	Urease accessory protein UreG OS=Synechocystis sp. (strain PCC 6803 / Kazusa) GN=ureG PE=3 SV=1	22113			44	0.585304	38	0.574808	2.64682e-08

## Sheet: Table S6
Table S6. a: Result of KEGG pathway enrichment analysis of the significantly up-regulated protein quantified in SAA012							Table S6. b: Result of KEGG pathway enrichment analysis of the significantly down-regulated protein quantified in SAA012							C: Result of KEGG pathway enrichment analysis of the significantly up-regulated protein quantified in SAW041							D: Result of KEGG pathway enrichment analysis of the significantly dwon-regulated protein quantified in SAW041
GO_id	Term	NumberOfGenes	p-value	p-value_fdr	p-value_bonferroni		GO_id	Term	NumberOfGenes	p-value	p-value_fdr	p-value_bonferroni		GO_id	Term	NumberOfGenes	p-value	p-value_fdr	p-value_bonferroni		GO_id	Term	NumberOfGenes	p-value	p-value_fdr	p-value_bonferroni
syn00196	Photosynthesis - antenna proteins	13	1.65e-21	1.63e-19	1.63e-19		syn03010	Ribosome	18	8.71e-18	8.62e-16	8.62e-16		syn00300	Lysine biosynthesis	3	0.0038	0.376	0.376		syn00196	Photosynthesis - antenna proteins	13	1.65e-21	1.63e-19	1.63e-19
syn01100	Metabolic pathways	37	8.19e-14	4.05e-12	8.11e-12		syn00196	Photosynthesis - antenna proteins	5	1.11e-05	0.000549	0.0011		syn01110	Biosynthesis of secondary metabolites	11	0.0172	0.731	1		syn01100	Metabolic pathways	37	8.19e-14	4.05e-12	8.11e-12
syn01110	Biosynthesis of secondary metabolites	15	2.04e-05	0.000673	0.00202		syn03020	RNA polymerase	3	9.73e-05	0.00321	0.00964		syn02020	Two-component system	5	0.0222	0.731	1		syn01110	Biosynthesis of secondary metabolites	15	2.04e-05	0.000673	0.00202
syn00195	Photosynthesis	7	0.000114	0.00282	0.0113		syn03018	RNA degradation	4	0.000315	0.00779	0.0312		syn00650	Butanoate metabolism	2	0.031	0.767	1		syn00195	Photosynthesis	7	0.000114	0.00282	0.0113
syn01120	Microbial metabolism in diverse environments	9	0.000286	0.00566	0.0283		syn01100	Metabolic pathways	20	0.0112	0.221	1		syn00770	Pantothenate and CoA biosynthesis	2	0.0415	0.821	1		syn01120	Microbial metabolism in diverse environments	9	0.000286	0.00566	0.0283
syn00010	Glycolysis / Gluconeogenesis	4	0.00211	0.0348	0.209		syn00860	Porphyrin and chlorophyll metabolism	4	0.0227	0.375	1		syn00290	Valine, leucine and isoleucine biosynthesis	2	0.0592	0.928	1		syn00010	Glycolysis / Gluconeogenesis	4	0.00211	0.0348	0.209
syn00710	Carbon fixation in photosynthetic organisms	3	0.00537	0.0759	0.532		syn00260	Glycine, serine and threonine metabolism	2	0.0412	0.583	1		syn00910	Nitrogen metabolism	2	0.0656	0.928	1		syn00710	Carbon fixation in photosynthetic organisms	3	0.00537	0.0759	0.532
syn00030	Pentose phosphate pathway	3	0.00623	0.0771	0.617		syn00240	Pyrimidine metabolism	3	0.0523	0.647	1		syn01120	Microbial metabolism in diverse environments	5	0.129	1	1		syn00030	Pentose phosphate pathway	3	0.00623	0.0771	0.617
syn00650	Butanoate metabolism	2	0.0215	0.236	1		syn00680	Methane metabolism	2	0.102	1	1		syn00330	Arginine and proline metabolism	2	0.173	1	1		syn00650	Butanoate metabolism	2	0.0215	0.236	1
syn00900	Terpenoid backbone biosynthesis	2	0.025	0.248	1		syn00230	Purine metabolism	3	0.137	1	1		syn00190	Oxidative phosphorylation	2	0.339	1	1		syn00900	Terpenoid backbone biosynthesis	2	0.025	0.248	1
syn03018	RNA degradation	2	0.0371	0.334	1		syn01110	Biosynthesis of secondary metabolites	7	0.232	1	1		syn00230	Purine metabolism	2	0.407	1	1		syn03018	RNA degradation	2	0.0371	0.334	1
syn00910	Nitrogen metabolism	2	0.0462	0.381	1		syn01120	Microbial metabolism in diverse environments	4	0.237	1	1		syn01100	Metabolic pathways	13	0.526	1	1		syn00910	Nitrogen metabolism	2	0.0462	0.381	1
syn00860	Porphyrin and chlorophyll metabolism	3	0.0712	0.542	1		syn02010	ABC transporters	3	0.326	1	1		syn02010	ABC transporters	2	0.644	1	1		syn00860	Porphyrin and chlorophyll metabolism	3	0.0712	0.542	1
syn00250	Alanine, aspartate and glutamate metabolism	2	0.0774	0.547	1		syn00100	Steroid biosynthesis	1	1	1	1		syn00660	C5-Branched dibasic acid metabolism	1	1	1	1		syn00250	Alanine, aspartate and glutamate metabolism	2	0.0774	0.547	1
syn00680	Methane metabolism	2	0.0831	0.548	1		syn00760	Nicotinate and nicotinamide metabolism	1	1	1	1		syn00020	Citrate cycle (TCA cycle)	1	1	1	1		syn00680	Methane metabolism	2	0.0831	0.548	1
syn02020	Two-component system	3	0.148	0.914	1		syn00620	Pyruvate metabolism	1	1	1	1		syn00623	Toluene degradation	1	1	1	1		syn02020	Two-component system	3	0.148	0.914	1
syn00190	Oxidative phosphorylation	2	0.259	1	1		syn00520	Amino sugar and nucleotide sugar metabolism	1	1	1	1		syn00523	Polyketide sugar unit biosynthesis	1	1	1	1		syn00190	Oxidative phosphorylation	2	0.259	1	1
syn02010	ABC transporters	3	0.262	1	1		syn00400	Phenylalanine, tyrosine and tryptophan biosynthesis	1	1	1	1		syn00521	Streptomycin biosynthesis	1	1	1	1		syn02010	ABC transporters	3	0.262	1	1
syn00100	Steroid biosynthesis	1	1	1	1		syn00460	Cyanoamino acid metabolism	1	1	1	1		syn00400	Phenylalanine, tyrosine and tryptophan biosynthesis	1	1	1	1		syn00100	Steroid biosynthesis	1	1	1	1
syn00660	C5-Branched dibasic acid metabolism	1	1	1	1		syn00750	Vitamin B6 metabolism	1	1	1	1		syn00280	Valine, leucine and isoleucine degradation	1	1	1	1		syn00660	C5-Branched dibasic acid metabolism	1	1	1	1
syn00020	Citrate cycle (TCA cycle)	1	1	1	1		syn00670	One carbon pool by folate	1	1	1	1		syn00260	Glycine, serine and threonine metabolism	1	1	1	1		syn00020	Citrate cycle (TCA cycle)	1	1	1	1
syn00380	Tryptophan metabolism	1	1	1	1		syn00010	Glycolysis / Gluconeogenesis	1	1	1	1		syn00030	Pentose phosphate pathway	1	1	1	1		syn00380	Tryptophan metabolism	1	1	1	1
syn00061	Fatty acid biosynthesis	1	1	1	1		syn00195	Photosynthesis	1	1	1	1		syn00860	Porphyrin and chlorophyll metabolism	1	1	1	1		syn00061	Fatty acid biosynthesis	1	1	1	1
syn00970	Aminoacyl-tRNA biosynthesis	1	1	1	1		syn00550	Peptidoglycan biosynthesis	1	1	1	1		syn00250	Alanine, aspartate and glutamate metabolism	1	1	1	1		syn00970	Aminoacyl-tRNA biosynthesis	1	1	1	1
syn00500	Starch and sucrose metabolism	1	1	1	1									syn00270	Cysteine and methionine metabolism	1	1	1	1		syn00500	Starch and sucrose metabolism	1	1	1	1
syn00360	Phenylalanine metabolism	1	1	1	1																syn00360	Phenylalanine metabolism	1	1	1	1
syn00290	Valine, leucine and isoleucine biosynthesis	1	1	1	1																syn00290	Valine, leucine and isoleucine biosynthesis	1	1	1	1
syn00770	Pantothenate and CoA biosynthesis	1	1	1	1																syn00770	Pantothenate and CoA biosynthesis	1	1	1	1
syn00630	Glyoxylate and dicarboxylate metabolism	1	1	1	1																syn00630	Glyoxylate and dicarboxylate metabolism	1	1	1	1
syn00330	Arginine and proline metabolism	1	1	1	1																syn00330	Arginine and proline metabolism	1	1	1	1
syn00410	beta-Alanine metabolism	1	1	1	1																syn00410	beta-Alanine metabolism	1	1	1	1
syn00430	Taurine and hypotaurine metabolism	1	1	1	1																syn00430	Taurine and hypotaurine metabolism	1	1	1	1
syn00051	Fructose and mannose metabolism	1	1	1	1																syn00051	Fructose and mannose metabolism	1	1	1	1
syn00270	Cysteine and methionine metabolism	1	1	1	1																syn00270	Cysteine and methionine metabolism	1	1	1	1
syn00906	Carotenoid biosynthesis	1	1	1	1																syn00906	Carotenoid biosynthesis	1	1	1	1
syn00196	Photosynthesis - antenna proteins	13	1.65e-21	1.63e-19	1.63e-19		syn03010	Ribosome	18	8.71e-18	8.62e-16	8.62e-16		syn00300	Lysine biosynthesis	3	0.0038	0.376	0.376		syn00196	Photosynthesis - antenna proteins	13	1.65e-21	1.63e-19	1.63e-19
apcF							rplI							dapB							apcF
apcD							rplA							asd							apcD
cpcD							rpsB							sll0006							cpcD
slr2051							rplL														slr2051
apcC							rplJ														apcC
apcE							rpsD														apcE
cpcC2							rplC							syn01110	Biosynthesis of secondary metabolites	11	0.0172	1	0.731		cpcC2
cpcA							rplD							asd							cpcA
apcA							rplE							argF							apcA
cpcC1							rps1A							frdA							cpcC1
sll1471							rplB							ilvB							sll1471
cpcB							rpsC							dapB							cpcB
apcB							rpsK							sll0006							apcB
							rplR							prs
							rpsE							slr0836
							rps1b							hemH
syn01100	Metabolic pathways	37	8.19e-14	8.11e-12	4.05e-12		rpsI							trpE							syn01100	Metabolic pathways	37	8.19e-14	8.11e-12	4.05e-12
acsF1							rplM							ilvE							acsF1
psaF																					psaF
ahcY																					ahcY
tal																					tal
apcD							syn00196	Photosynthesis - antenna proteins	5	1.11e-05	0.0011	0.000549		syn02020	Two-component system	5	0.0222	1	0.731		apcD
atpF							cpcC2							slr0073							atpF
sll1327							cpcA							sll0038							sll1327
psaA							cpcC1							kdpB							psaA
psaB							sll1471							sll0043							psaB
pgk							cpcB							tar							pgk
tktA																					tktA
chlP																					chlP
glnN																					glnN
fabD							syn03020	RNA polymerase	3	9.73e-05	0.00964	0.00321		syn00650	Butanoate metabolism	2	0.031	1	0.767		fabD
apcE							rpoC1							ilvB							apcE
apcB							rpoC2							frdA							apcB
slr2051							rpoB														slr2051
apcA																					apcA
ilvG																					ilvG
slr2094														syn00770	Pantothenate and CoA biosynthesis	2	0.0415	1	0.821		slr2094
cpcC2							syn03018	RNA degradation	4	0.000315	0.0312	0.00779		ilvE							cpcC2
cpcA							groL1							ilvB							cpcA
cpcC1							groL2														cpcC1
cpcB							slr0551														cpcB
gad							dnaK2														gad
gap1														syn00290	Valine, leucine and isoleucine biosynthesis	2	0.0592	1	0.928		gap1
eno														ilvE							eno
psaD														ilvB							psaD
sll1471							syn01100	Metabolic pathways	20	0.0112	1	0.221									sll1471
acnB							hemE														acnB
dxs							ccmA														dxs
gltX							slr1923							syn00910	Nitrogen metabolism	2	0.0656	1	0.928		gltX
cpcD							hemF							cynS							cpcD
katG							sll0513							nirA							katG
apcC							cpcC2														apcC
psaL							cpcA														psaL
apcF							cpcC1														apcF
							cpcB							syn01120	Microbial metabolism in diverse environments	5	0.129	1	1
							sll1688							asd
							gap1							prs
syn01110	Biosynthesis of secondary metabolites	15	2.04e-05	0.00202	0.000673		sll1471							nirA							syn01110	Biosynthesis of secondary metabolites	15	2.04e-05	0.00202	0.000673
acsF1							glyA							frdA							acsF1
dxs							rpoC1							dapB							dxs
gltX							rpoB														gltX
tal							chlH														tal
katG							rpoC2														katG
pgk							slr1645							syn00330	Arginine and proline metabolism	2	0.173	1	1		pgk
tktA							pntB							argF							tktA
chlP							murA							speB1							chlP
ilvG																					ilvG
shc																					shc
slr2094																					slr2094
gad							syn00860	Porphyrin and chlorophyll metabolism	4	0.0227	1	0.375		syn00190	Oxidative phosphorylation	2	0.339	1	1		gad
gap1							hemE							frdA							gap1
eno							chlH							ndhD1							eno
acnB							hemF														acnB
							pbsA1
														syn00230	Purine metabolism	2	0.407	1	1
syn00195	Photosynthesis	7	0.000114	0.0113	0.00282									prs							syn00195	Photosynthesis	7	0.000114	0.0113	0.00282
psaD							syn00260	Glycine, serine and threonine metabolism	2	0.0412	1	0.583		purA							psaD
psaF							glyA														psaF
psaL							sll1688														psaL
atpF																					atpF
sll1327														syn01100	Metabolic pathways	13	0.526	1	1		sll1327
psaA														asd							psaA
psaB							syn00240	Pyrimidine metabolism	3	0.0523	1	0.647		argF							psaB
							rpoB							dapB
							rpoC2							ndhD1
							rpoC1							prs
syn01120	Microbial metabolism in diverse environments	9	0.000286	0.0283	0.00566									slr0836							syn01120	Microbial metabolism in diverse environments	9	0.000286	0.0283	0.00566
slr2094														hemH							slr2094
tal														trpE							tal
katG							syn00680	Methane metabolism	2	0.102	1	1		speB1							katG
gap1							glyA							frdA							gap1
eno							slr1923							ilvB							eno
pgk														purA							pgk
tktA														ilvE							tktA
glnN																					glnN
acnB							syn00230	Purine metabolism	3	0.137	1	1									acnB
							rpoB
							rpoC1							syn02010	ABC transporters	2	0.644	1	1
							rpoC2							sll1927
syn00010	Glycolysis / Gluconeogenesis	4	0.00211	0.209	0.0348									livG							syn00010	Glycolysis / Gluconeogenesis	4	0.00211	0.209	0.0348
eno																					eno
pgk																					pgk
gap1							syn01110	Biosynthesis of secondary metabolites	7	0.232	1	1									gap1
slr2094							hemE							syn00660	C5-Branched dibasic acid metabolism	1	1	1	1		slr2094
							glyA							ilvB
							ccmA
							chlH
syn00710	Carbon fixation in photosynthetic organisms	3	0.00537	0.532	0.0759		hemF														syn00710	Carbon fixation in photosynthetic organisms	3	0.00537	0.532	0.0759
pgk							sll0513							syn00020	Citrate cycle (TCA cycle)	1	1	1	1		pgk
tktA							gap1							frdA							tktA
slr2094																					slr2094
							syn01120	Microbial metabolism in diverse environments	4	0.237	1	1		syn00623	Toluene degradation	1	1	1	1
syn00030	Pentose phosphate pathway	3	0.00623	0.617	0.0771		glyA							frdA							syn00030	Pentose phosphate pathway	3	0.00623	0.617	0.0771
tktA							sll1688														tktA
slr2094							gap1														slr2094
tal							slr1923														tal
														syn00523	Polyketide sugar unit biosynthesis	1	1	1	1
														slr0836
syn00650	Butanoate metabolism	2	0.0215	1	0.236		syn02010	ABC transporters	3	0.326	1	1									syn00650	Butanoate metabolism	2	0.0215	1	0.236
gad							amiC														gad
ilvG							nrtC							syn00521	Streptomycin biosynthesis	1	1	1	1		ilvG
							sll1453							slr0836
syn00900	Terpenoid backbone biosynthesis	2	0.025	1	0.248																syn00900	Terpenoid backbone biosynthesis	2	0.025	1	0.248
dxs							syn00100	Steroid biosynthesis	1	1	1	1		syn00400	Phenylalanine, tyrosine and tryptophan biosynthesis	1	1	1	1		dxs
chlP							sll0513							trpE							chlP
syn03018	RNA degradation	2	0.0371	1	0.334		syn00760	Nicotinate and nicotinamide metabolism	1	1	1	1		syn00280	Valine, leucine and isoleucine degradation	1	1	1	1		syn03018	RNA degradation	2	0.0371	1	0.334
eno							pntB							ilvE							eno
slr0551																					slr0551
							syn00620	Pyruvate metabolism	1	1	1	1		syn00260	Glycine, serine and threonine metabolism	1	1	1	1
syn00910	Nitrogen metabolism	2	0.0462	1	0.381		slr1259							asd							syn00910	Nitrogen metabolism	2	0.0462	1	0.381
sll1499																					sll1499
glnN																					glnN
							syn00520	Amino sugar and nucleotide sugar metabolism	1	1	1	1		syn00030	Pentose phosphate pathway	1	1	1	1
							murA							prs
syn00860	Porphyrin and chlorophyll metabolism	3	0.0712	1	0.542																syn00860	Porphyrin and chlorophyll metabolism	3	0.0712	1	0.542
acsF1																					acsF1
chlP																					chlP
gltX							syn00400	Phenylalanine, tyrosine and tryptophan biosynthesis	1	1	1	1		syn00860	Porphyrin and chlorophyll metabolism	1	1	1	1		gltX
							ccmA							hemH
syn00250	Alanine, aspartate and glutamate metabolism	2	0.0774	1	0.547																syn00250	Alanine, aspartate and glutamate metabolism	2	0.0774	1	0.547
gad							syn00460	Cyanoamino acid metabolism	1	1	1	1		syn00250	Alanine, aspartate and glutamate metabolism	1	1	1	1		gad
glnN							glyA							purA							glnN
syn00680	Methane metabolism	2	0.0831	1	0.548		syn00750	Vitamin B6 metabolism	1	1	1	1		syn00270	Cysteine and methionine metabolism	1	1	1	1		syn00680	Methane metabolism	2	0.0831	1	0.548
eno							sll1688							asd							eno
katG																					katG
							syn00670	One carbon pool by folate	1	1	1	1
syn02020	Two-component system	3	0.148	1	0.914		glyA														syn02020	Two-component system	3	0.148	1	0.914
sll0680																					sll0680
pilJ																					pilJ
glnN																					glnN
							syn00010	Glycolysis / Gluconeogenesis	1	1	1	1
							gap1
syn00190	Oxidative phosphorylation	2	0.259	1	1																syn00190	Oxidative phosphorylation	2	0.259	1	1
atpF																					atpF
sll1327							syn00195	Photosynthesis	1	1	1	1									sll1327
							slr1645
syn02010	ABC transporters	3	0.262	1	1																syn02010	ABC transporters	3	0.262	1	1
sbpA							syn00550	Peptidoglycan biosynthesis	1	1	1	1									sbpA
sll0680							murA														sll0680
amiC																					amiC
syn00100	Steroid biosynthesis	1	1	1	1																syn00100	Steroid biosynthesis	1	1	1	1
shc																					shc
syn00660	C5-Branched dibasic acid metabolism	1	1	1	1																syn00660	C5-Branched dibasic acid metabolism	1	1	1	1
ilvG																					ilvG
syn00020	Citrate cycle (TCA cycle)	1	1	1	1																syn00020	Citrate cycle (TCA cycle)	1	1	1	1
acnB																					acnB
syn00380	Tryptophan metabolism	1	1	1	1																syn00380	Tryptophan metabolism	1	1	1	1
katG																					katG
syn00061	Fatty acid biosynthesis	1	1	1	1																syn00061	Fatty acid biosynthesis	1	1	1	1
fabD																					fabD
syn00970	Aminoacyl-tRNA biosynthesis	1	1	1	1																syn00970	Aminoacyl-tRNA biosynthesis	1	1	1	1
gltX																					gltX
syn00500	Starch and sucrose metabolism	1	1	1	1																syn00500	Starch and sucrose metabolism	1	1	1	1
slr1367																					slr1367
syn00360	Phenylalanine metabolism	1	1	1	1																syn00360	Phenylalanine metabolism	1	1	1	1
katG																					katG
syn00290	Valine, leucine and isoleucine biosynthesis	1	1	1	1																syn00290	Valine, leucine and isoleucine biosynthesis	1	1	1	1
ilvG																					ilvG
syn00770	Pantothenate and CoA biosynthesis	1	1	1	1																syn00770	Pantothenate and CoA biosynthesis	1	1	1	1
ilvG																					ilvG
syn00630	Glyoxylate and dicarboxylate metabolism	1	1	1	1																syn00630	Glyoxylate and dicarboxylate metabolism	1	1	1	1
acnB																					acnB
syn00330	Arginine and proline metabolism	1	1	1	1																syn00330	Arginine and proline metabolism	1	1	1	1
glnN																					glnN
syn00410	beta-Alanine metabolism	1	1	1	1																syn00410	beta-Alanine metabolism	1	1	1	1
gad																					gad
syn00430	Taurine and hypotaurine metabolism	1	1	1	1																syn00430	Taurine and hypotaurine metabolism	1	1	1	1
gad																					gad
syn00051	Fructose and mannose metabolism	1	1	1	1																syn00051	Fructose and mannose metabolism	1	1	1	1
slr2094																					slr2094
syn00270	Cysteine and methionine metabolism	1	1	1	1																syn00270	Cysteine and methionine metabolism	1	1	1	1
ahcY																					ahcY
syn00906	Carotenoid biosynthesis	1	1	1	1																syn00906	Carotenoid biosynthesis	1	1	1	1
crtO																					crtO
